# Supplementary material for: Does financial inclusion help alleviate household poverty and vulnerability in China?
Source: PLoS One. 2022 Oct 14;17(10):e0275577. doi: 10.1371/journal.pone.0275577 (PMC9565458; doi:10.1371/journal.pone.0275577)
Supplement: S1 Data — (XLSX) [file pone.0275577.s001.xlsx]

## Sheet: Sheet1
Financial Inclusion Index	Household Net Worth (million- RMB)	Household income (million- RMB)	Financial assets as a percentage of total assets	Financial Literacy	Relationship Network	Private lending participation	Social pension insurance participation	Per capita social pension insurance balance (million)	Social health insurance participation	Social health insurance balance per capita (million)	Preferred risk	Number of minors	Number of elderly population
6.626	532.978	1.936	0.073	76.394	13.025	0.371	0.073	1.899	0.254	0.972	0.97	9.708	1.386
21.006	202.286	30.392	0.962	62.392	15.531	0.856	0.706	0.497	0.753	1.169	0.85	8.795	4.497
96.689	327.796	46.855	0.768	36.842	72.982	0.154	0.599	6.312	0.074	0.122	0.842	5.082	2.085
63.71	149.171	43.872	0.445	51.268	2.17	0.302	0.883	4.5	0.955	0.785	0.066	7.681	1.391
78.845	403.087	28.351	0.088	39.32	70.684	0.327	0.631	2.905	0.372	0.522	0.007	4.189	1.244
39.68	768.701	14.187	0.772	97.14	64.821	0.561	0.601	2.926	0.663	0.509	0.203	0.691	3.929
23.951	716.676	11.043	0.468	59.856	29.624	0.27	0.491	0.984	0.5	1.086	0.484	1.287	4.985
64.309	272.553	30.509	0.861	6.891	4.831	0.398	0.596	4.72	0.345	1.099	0.747	9.662	4.474
33.207	263.964	52.521	0.564	79.128	86.505	0.301	0.945	4.197	0.796	0.001	0.005	7.657	0.576
98.135	355.244	43.93	0.344	15.677	21.107	0.065	0.446	1.7	0.823	0.709	0.501	8.487	3.448
13.831	807.832	51.731	0.226	16.327	23.905	0.839	0.171	1.17	0.09	0.381	0.467	4.025	4.122
9.287	584.211	9.289	0.727	23.27	9.311	0.362	0.197	1.231	0.28	1.107	0.915	0.898	3.246
23.334	483.402	22.44	0.846	6.397	80.837	0.651	0.366	3.67	0.125	0.062	0.926	2.097	2.905
45.732	480.457	29.137	0.934	3.305	5.64	0.537	0.059	5.636	0.671	0.964	0.167	1.209	3.938
37.626	750.733	9.479	0.912	49.245	95.264	0.129	0.061	6.691	0.301	0.723	0.094	6.265	0.004
76.626	713.78	40.637	0.026	24.818	37.77	0.572	0.285	2.014	0.574	0.006	0.438	7.355	4.219
89.752	721.948	20.145	0.723	37.764	15.738	0.189	0.013	3.796	0.87	1.338	0.316	0.007	2.107
87.494	431.723	44.112	0.466	90.432	96.542	0.195	0.838	6.818	0.338	0.951	0.599	5.179	1.032
50.441	171.373	50.587	0.366	76.403	66.405	0.013	0.194	1.528	0.275	0.584	0.563	2.598	1.425
40.483	803.154	48.52	0.89	81.051	0.827	0.318	0.563	5.673	0.715	0.127	0.047	9.581	1.423
41.462	655.74	55.486	0.322	45.985	73.083	0.814	0.856	3.356	0.328	1.353	0.522	1.784	2.354
51.921	469.864	23.822	0.489	64.904	57.039	0.538	0.14	6.361	0.123	1.31	0.639	8.101	0.93
50.212	14.232	26.483	0.658	65.957	71.123	0.91	0.214	1.219	0.02	1.183	0.183	8.24	1.15
6.717	542.68	39.202	0.467	42.433	76.666	0.113	0.482	2.693	0.434	1.145	0.797	1.952	4.98
11.917	536.047	17.566	0.638	64.867	29.698	0.2	0.909	5.872	0.526	0.828	0.924	9.224	0.521
35.603	657.101	7.08	0.206	19.663	72.506	0.404	0.318	5.035	0.807	1.385	0.015	4.801	3.793
6.415	482.684	12.066	0.119	5.918	55.702	0.223	0.365	3.177	0.118	0.701	0.685	3.052	3.84
39.219	179.565	24.221	0.434	94.397	69.243	0.476	0.88	5.405	0.73	1.13	0.271	6.864	2.967
42.512	698.88	33.337	0.113	39.741	95.239	0.073	0.442	1.875	0.746	1.464	0.953	4.205	3.717
65.172	402.542	58.661	0.358	63.906	99.384	0.266	0.718	4.92	0.196	0.087	0.401	7.447	1.771
36.647	70.91	6.7	0.822	83.218	44.618	0.09	0.649	1.423	0.704	0.128	0.647	2.138	0.108
42.68	685.045	54.638	0.197	82.635	73.742	0.843	0.142	4.741	0.036	0.188	0.424	9.179	4.851
96.768	353.586	12.241	0.173	64.028	28.349	0.105	0.617	5.844	0.667	0.466	0.179	6.599	2.105
67.312	169.813	52.264	0.24	75.805	79.162	0.669	0.392	4.503	0.809	0.485	0.272	8.045	1.172
59.166	274.483	52.649	0.649	37.968	11.1	0.683	0.795	5.956	0.031	0.929	0.571	9.599	3.136
17.432	672.694	23.278	0.296	12.833	27.357	0.759	0.924	3.047	0.66	0.154	0.474	1.235	2.279
58.284	440.881	6.922	0.128	92.587	96.796	0.961	0.451	7.444	0.668	1.387	0.265	0.491	4.664
87.347	708.954	6.428	0.637	25.013	20.521	0.219	0.831	3.414	0.116	1.49	0.188	6.044	0.811
99.557	696.999	15.066	0.619	8.545	43.211	0.88	0.193	3.258	0.384	0.936	0.644	6.979	1.742
52.007	231.244	2.112	0.061	77.938	73.568	0.01	0.959	6.023	0.166	0.599	0.754	3.736	0.504
15.632	346.68	48.83	0.332	72.439	97.137	0.528	0.522	0.415	0.301	0.058	0.04	2.762	3.032
47.13	446.029	14.972	0.953	42.967	2.771	0.024	0.482	6.698	0.229	1.228	0.683	8.841	1.081
79.608	494.441	38.303	0.618	33.11	46.052	0.561	0.468	0.655	0.628	0.152	0.707	2.99	1.304
68.987	342.374	51.317	0.04	16.047	18.009	0.851	0.983	3.057	0.855	1.112	0.92	2.832	1.22
87.246	560.426	8.36	0.024	81.512	99.625	0.854	0.31	1.22	0.48	1.175	0.497	3.087	1.121
82.806	179.812	43.905	0.321	69.195	3.681	0.995	0.342	7.306	0.456	1.481	0.396	8.012	0.758
66.536	606.734	22.266	0.196	23.203	70.742	0.323	0.821	1.029	0.173	0.379	0.473	6.07	1.462
89.807	748.035	27.007	0.235	52.147	4.074	0.988	0.312	6.544	0.99	1.103	0.427	8.707	0.103
89.52	253.643	59.049	0.745	15.986	33.903	0.831	0.59	3.31	0.42	0.324	0.987	9.439	0.627
53.056	309.951	16.823	0.973	51.714	4.871	0.921	0.402	4.23	0.621	0.289	0.623	9.083	1.089
10.703	9.702	33.942	0.582	75.048	10.746	0.892	0.823	5.608	0.638	1.34	0.518	6.328	1.983
34.15	347.299	4.805	0.675	26.728	86.355	0.465	0.104	6.944	0.941	1.108	0.681	5.977	4.827
1.163	245.773	14.624	0.746	16.929	81.17	0.16	0.783	4.128	0.847	0.504	0.393	8.126	0.104
58.516	556.565	40.653	0.649	29.67	77.856	0.712	0.228	4.943	0.561	1.08	0.916	7.641	4.183
49.913	712.344	57.842	0.584	34.144	56.258	0.016	0.798	3.826	0.989	1.236	0.078	8.453	0.713
19.501	553.817	45.617	0.358	64.464	30.067	0.116	0.827	4.145	0.883	1.334	0.769	1.224	1.837
26.994	332.375	39.159	0.283	76.809	88.375	0.613	0.664	5.691	0.509	0.931	0.557	2.457	2.768
62.908	372.297	53.327	0.333	76.318	3.879	0.722	0.455	2.08	0.699	1.435	0.922	9.609	0.241
8.454	134.123	40.126	0.51	78.851	47.172	0.111	0.459	2.973	0.441	1.378	0.186	2.141	0.012
76.55	284.804	40.783	0.094	86.01	14.603	0.74	0.978	1.938	0.221	1.426	0.181	7.966	2.666
14.249	632.054	38.741	0.212	16.489	70.159	0.14	0.337	5.876	0.537	0.183	0.758	9.069	0.669
56.603	274.508	5.66	0.081	30.457	30.68	0.565	0.483	0.515	0.104	0.35	0.086	8.495	0.652
68.999	186.05	10.668	0.788	38.478	15.342	0.458	0.953	4.146	0.9	0.347	0.177	1.599	0.585
46.025	44.081	43.613	0.283	16.147	69.25	0.65	0.57	6.126	0.391	0.184	0.412	4.384	3.078
24.577	793.378	54.88	0.795	73.394	14.081	0.842	0.892	1.265	0.666	0.972	0.504	6.005	0.401
53.142	676.357	39.149	0.254	94.528	19.26	0.312	0.151	2.278	0.948	0.599	0.389	7.424	1.497
45.439	335.369	37.38	0.428	11.649	56.713	0.211	0.969	7.197	0.226	1.339	0.091	0.703	4.106
72.61	525.75	23.789	0.144	91.317	19.318	0.759	0.438	3.088	0.193	0.726	0.877	4.111	0.802
14.801	229.734	48.433	0.107	91.403	54.805	0.344	0.628	3.652	0.858	0.098	0.429	1.584	3
59.441	67	31.297	0.892	27.363	83.853	0.499	0.661	2.953	0.756	0.066	0.78	8.765	4.476
34.877	733.828	37.145	0.987	0.412	23.948	0.022	0.07	3.705	0.1	0.106	0.016	5.353	3.554
61.538	224.759	51.9	0.458	19.657	70.73	0.85	0.865	4.323	0.313	0.327	0.026	5.409	0.169
29.627	522.954	13.749	0.972	53.139	32.844	0.605	0.278	1.081	0.363	0.375	0.581	8.14	3.187
10.196	473.18	10.908	0.557	9.845	78.155	0.832	0.561	4.518	0.363	1.144	0.45	9.177	4.802
76.806	531.888	38.001	0.19	25.843	80.218	0.533	0.896	3.169	0.779	1.196	0.879	9.604	2.654
13.517	190.034	30.636	0.313	96.786	11.167	0.195	0.594	6.297	0.194	0.409	0.061	9.026	4.397
59.346	186.817	12.311	0.812	45.274	3.51	0.682	0.114	0.517	0.729	1.088	0.868	9.681	0.615
7.23	155.532	34.711	0.393	11.515	30.992	0.009	0.03	0.76	0.987	0.573	0.609	2.867	3.092
97.65	427.219	16.551	0.87	40.706	4.712	0.554	0.409	6.435	0.507	1.381	0.749	7.129	3.342
3.61	130.089	39.926	0.929	30.284	56.038	0.18	0.732	3.608	0.904	0.937	0.187	0.064	3.836
65.74	774.122	45.156	0.336	97.449	11.695	0.493	0.358	0.512	0.823	0.754	0.956	7.544	3.271
54.305	125.411	7.365	0.697	36.283	84.515	0.55	0.286	0.213	0.312	0.814	0.921	0.89	0.775
68.798	247.084	25.342	0.373	4.798	90.573	0.171	0.816	1.568	0.889	1.466	0.149	4.57	2.647
19.666	495.406	52.422	0.05	76.15	17.182	0.078	0.583	2.299	0.167	1.181	0.777	4.166	0.934
29.261	731.081	13.586	0.455	85.446	98.071	0.111	0.794	0.98	0.364	0.267	0.391	3.093	0.696
28.074	379.549	16.912	0.785	75.372	38.05	0.067	0.361	5.284	0.998	0.829	0.256	9.295	1.067
56.212	612.847	34.261	0.093	38.633	25.791	0.595	0.35	1.172	0.981	0.389	0.439	8.356	2.909
25.953	424.818	26.591	0.97	40.284	22.651	0.647	0.956	6.336	0.207	1.096	0.365	3.32	0.217
20.627	37.423	47.623	0.351	39.286	52.364	0.6	0.998	3.425	0.022	1.193	0.241	1.535	2.173
75.829	274.26	47.163	0.425	45.616	50.761	0.844	0.056	4.982	0.524	1.372	0.905	3.932	0.026
89.782	297.699	20.623	0.293	21.055	97.79	0.012	0.544	1.384	0.39	1.294	0.774	1.532	1.73
67.623	502.609	34.151	0.703	48.115	65.526	0.692	0.949	6.57	0.561	1.3	0.883	1.619	4.061
49.95	146.771	11.155	0.085	46.791	79.363	0.957	0.074	3.759	0.597	0.781	0.013	5.91	2.546
80.56	22.176	59.242	0.627	41.231	6.198	0.172	0.335	4.929	0.763	0.642	0.933	4.725	4.727
30.519	757.984	32.161	0.859	46.431	12.198	0.229	0.164	1.524	0.175	1.49	0.69	2.174	0.566
81.6	213.894	48.592	0.336	35.542	9.995	0.256	0.778	5.221	0.518	0.38	0.035	6.265	2.529
96.53	367.545	23.833	0.665	93.289	93.197	0.154	0.325	6.035	0.322	0.977	0.158	5.322	0.814
84.094	702.073	24.005	0.069	77.178	91.919	0.316	0.952	2.078	0.203	0.427	0.806	7.246	3.095
63.741	528.869	37.226	0.154	7.025	66.585	0.392	0.465	2.141	0.811	0.474	0.838	9.949	3.375
29.56	666.828	11.893	0.091	64.272	32.771	0.594	0.645	0.177	0.346	1.013	0.22	4.143	3.07
72.448	340.914	28.339	0.975	28.08	5.576	0.85	0.749	6.736	0.816	1.498	0.919	6.463	4.175
8.823	575.944	57.272	0.934	52.26	97.22	0.528	0.582	2.798	0.212	0.082	0.962	4.364	2.409
96.344	696.677	6.783	0.624	16.236	69.619	0.554	0.905	0.437	0.009	0.934	0.899	2.378	4.211
18.607	36.284	46.242	0.14	14.695	27.976	0.588	0.21	7.161	0.957	1.141	0.914	9.272	3.348
23.072	23.934	3.031	0.469	98.306	23.63	0.769	0.773	0.454	0.719	0.248	0.819	2.513	2.656
68.706	512.93	59.533	0.449	10.092	82.235	0.031	0.253	6.758	0.266	1.45	0.478	5.827	1.024
86.306	83.261	42.457	0.313	38.206	46.44	0.384	0.995	5.8	0.671	0.911	0.209	7.376	0.184
25.233	407.765	47.374	0.687	59.459	53.655	0.756	0.667	6.566	0.16	1.176	0.911	1.452	2.988
17.585	345.666	49.017	0.045	40.779	22.895	0.297	0.123	1.593	0.535	1.14	0.563	8.453	2.003
10.144	94.2	32.403	0.901	26.002	21.378	0.342	0.338	2.78	0.53	0.598	0.483	8.549	0.34
82.553	544.239	34.848	0.935	39.573	20.734	0.782	0.43	4.44	0.764	0.034	0.135	3.615	3.691
88.281	499.614	26.886	0.361	70.775	47.978	0.513	0.98	5.49	0.182	0.476	0.33	1.411	2.521
32.694	0.198	30.94	0.988	72.503	11.155	0.326	0.259	5.424	0.727	0.107	0.639	6.874	4.972
73.388	442.168	53.387	0.409	98.071	74.358	0.882	0.911	4.079	0.708	1.468	0.491	5.446	1.543
3.265	204.909	46.899	0.679	28.871	14.206	0.706	0.158	0.848	0.385	0.012	0.722	5.287	0.312
86.416	241.837	19.997	0.444	64.687	93.341	0.84	0.3	4.288	0.577	0.57	0.796	2.764	0.304
82.623	465.211	41.309	0.415	70.397	48.711	0.867	0.243	3.14	0.582	0.354	0.393	3.337	3.692
15.024	214.636	0.791	0.248	70.391	87.848	0.249	0.731	4.068	0.577	0.304	0.284	5.607	4.147
30.857	713.136	6.219	0.38	99.277	54.073	0.96	0.546	5.08	0.809	1.285	0.645	2.825	1.295
65.85	610.546	25.749	0.971	35.353	56.389	0.019	0.093	5.671	0.22	0.377	0.705	6.113	0.703
98.511	111.526	47.138	0.094	80.938	40.733	0.476	0.488	4.233	0.881	0.652	0.871	5.338	3.241
82.302	806.669	51.083	0.98	66.655	80.947	0.075	0.645	0.142	0.086	1.462	0.529	3.631	0.888
51.588	656.012	21.158	0.23	40.278	29.163	0.259	0.298	3.581	0.798	0.028	0.003	6.14	2.021
33.851	365.887	56.62	0.228	82.504	82.196	0.586	0.007	5.657	0.503	0.892	0.971	5.579	4.315
10.376	36.012	48.779	0.081	50.301	67.309	0.013	0.263	0.828	0.916	0.213	0.194	3.96	4.106
79.748	713.384	59.868	0.198	62.267	17.563	0.867	0.691	4.122	0.45	1.469	0.762	0.945	0.976
18.104	408.062	24.595	0.675	33.949	85.311	0.319	0.279	0.049	0.944	0.913	0.979	1.942	0.365
83.7	667.15	44.269	0.686	85.177	70.62	0.167	0.027	6.926	0.422	0.076	0.169	3.088	3.514
34.715	49.65	10.027	0.044	15.625	66.787	0.771	0.375	7.324	0.864	1.45	0.764	2.257	3.669
18.879	772.983	49.165	0.159	72.994	18.827	0.744	0.67	6.77	0.136	0.436	0.909	6.889	1.246
62.92	290.472	0.212	0.658	1.373	0.595	0.284	0.907	6.567	0.345	0.315	0.904	1.705	1.355
66.729	559.164	38.483	0.891	24.888	13.05	0.337	0.923	1.355	0.693	1.446	0.474	0.726	4.098
20.89	154.468	49.059	0.713	48.054	38.099	0.509	0.934	4.949	0.07	0.164	0.065	9.438	4.391
91.476	243.273	32.205	0.07	88.403	18.653	0.47	0.488	2.562	0.147	0.181	0	2.413	2.253
41.011	277.651	35.418	0.867	14.933	31.123	0.244	0.263	3.989	0.375	0.368	0.748	1.837	2.034
77.05	792.264	25.952	0.351	11.316	17.606	0.178	0.547	7.31	0.549	0.574	0.304	6.48	1.325
59.468	539.165	29.297	0.341	88.131	77.633	0.412	0.597	7.092	0.261	1.454	0.353	4.918	3.832
57.155	565.475	17.96	0.329	28.101	15.625	0.691	0.035	4.622	0.51	0.183	0.222	4.183	3.815
29.621	161.72	15.174	0.138	42.003	67.895	0.149	0.583	6.806	0.842	1.054	0.577	2.627	2.939
64.611	591.834	45.978	0.956	13.66	0.958	0.679	0.991	3.464	0.398	0.014	0.079	3.65	1.11
5.545	17.82	0.035	0.586	64.238	16.3	0.518	0.215	0.025	0.217	1.405	0.013	1.29	4.182
85.815	11.831	47.194	0.501	49.004	24.284	0.788	0.886	6.006	0.377	0.209	0.979	1.898	2.06
63.451	301.436	1.495	0.671	35.746	95.495	0.876	0.27	3.994	0.313	0.75	0.001	7.512	0.088
42.17	784.418	49.803	0.939	50.798	74.847	0.636	0.148	2.209	0.972	0.355	0.996	9.291	4.671
20.289	540.155	25.738	0.728	34.635	72.439	0.636	0.268	4.864	0.941	1.345	0.862	0.294	1.444
45.585	126.327	21.847	0.285	81.637	78.921	0.244	0.605	4.747	0.64	1.239	0.107	6.661	2.499
33.277	243.768	32.572	0.222	38.594	93.106	0.758	0.113	1.063	0.887	0.39	0.156	9.252	3.905
1.892	329.652	0.625	0.94	43.342	5.475	0.215	0.711	6.943	0.136	1.417	0.225	1.949	2.408
83.724	665.714	13.575	0.623	43.782	86.142	0.287	0.013	0.387	0.857	0.708	0.179	0.823	1.935
76.907	667.076	19.854	0.297	23.731	93.085	0.936	0.935	3.837	0.478	0.044	0.906	3.178	1.143
26.215	211.072	26.076	0.921	14.035	68.56	0.33	0.842	2.295	0.193	1.177	0.228	4.547	3.957
7.08	475.952	21.067	0.181	80.749	73.891	0.823	0.12	6.29	0.013	0.295	0.436	4.04	0.282
81.951	229.388	58.762	0.295	33.525	50.676	0.712	0.741	5.07	0.057	0.827	0.747	3.057	1.256
43.382	715.24	16.921	0.899	69.146	27.857	0.252	0.653	6.071	0.724	0.517	0.142	3.633	3.226
35.698	308.738	21.171	0.863	72.378	66.021	0.59	0.682	0.908	0.903	0.017	0.081	3.692	0.946
74.773	345.294	4.81	0.292	6.571	15.415	0.456	0.522	4.542	0.581	0.762	0.066	9.165	4.498
21.924	712.617	56.611	0.579	99.796	6.577	0.456	0.047	5.436	0.141	0.17	0.684	7.761	3.386
99.994	501.371	7.44	0.905	0.226	72.027	0.459	0.376	4.914	0.476	1.134	0.673	6.023	1.533
19.279	13.217	3.281	0.158	6.04	37.919	0.547	0.073	3.633	0.527	1.084	0.991	6.794	4.827
14.756	597.799	59.729	0.821	75.036	66.375	0.172	0.239	1.378	0.393	1.248	0.223	9.678	2.747
76.855	27.622	1.224	0.72	35.456	14.081	0.577	0.532	6.599	0.677	1.346	0.35	4.83	0.07
69.341	528.176	46.3	0.404	21.848	87.326	0.193	0.086	6.328	0.844	1.135	0.866	4.793	3.886
32.456	94.794	26.291	0.554	0.085	21.769	0.351	0.199	7.425	0.794	1.203	0.038	3.15	0.488
40.678	603.714	58.791	0.956	81.988	96.115	0.843	0.806	2.648	0.587	1.38	0.646	4.823	2.809
15.43	292.279	19.814	0.335	49.886	69.488	0.005	0.831	4.592	0.808	1.408	0.101	0.13	3.131
66.503	650.072	3.35	0.51	65.108	21.812	0.516	0.679	0.219	0.253	1.303	0.44	6.549	1.807
16.559	613.491	56.305	0.332	33.537	12.488	0.763	0.493	7.316	0.371	0.465	0.176	5.324	4.877
18.824	96.255	26.214	0.493	23.411	52.532	0.853	0.086	5.275	0.823	0.33	0.609	4.75	1.793
17.939	539.462	2	0.636	5.948	81.1	0.084	0.374	6.347	0.039	0.756	0.186	4.702	4.889
63.164	555.005	52.788	0.303	38.902	44.566	0.416	0.29	6.427	0.197	1.431	0.922	8.701	4.899
68.889	386.504	11.551	0.598	37.153	70.873	0.269	0.761	5.616	0.231	0.245	0.52	4.49	1.993
70.241	465.235	55.301	0.572	84.61	99.203	0.888	0.515	0.573	0.332	1.444	0.201	0.719	1.786
32.432	237.085	33.894	0.331	64.995	70.367	0.821	0.796	1.939	0.749	0.692	0.553	5.394	4.331
31.623	253.94	8.644	0.755	57.497	4.767	0.174	0.702	1.44	0.854	0.358	0.339	3.814	2.965
73.189	487.016	22.779	0.639	23.289	58.797	0.608	0.095	3.973	0.426	1.051	0.873	8.619	4.646
91.781	444.544	44.917	0.228	13.144	72.21	0.478	0.986	6.518	0.704	0.886	0.86	6.813	0.204
74.062	161.522	55.761	0.11	80.456	13.831	0.886	0.39	7.446	0.427	0.915	0.856	0.979	4.183
59.301	400.884	29.166	0.907	22.153	68.34	0.499	0.603	0.747	0.467	0.663	0.328	7.505	0.407
18.613	141.301	8.223	0.506	53.423	41.835	0.997	0.228	1	0.563	1.369	0.027	0.051	4.384
11.737	6.633	51.763	0.28	78.741	34.864	0.448	0.425	0.781	0.588	0.288	0.586	3.462	0.62
20.679	547.877	13.108	0.108	30.729	91.546	0.884	0.52	0.545	0.204	0.01	0.438	2.83	1.55
74.389	238.62	21.014	0.095	85.037	35.237	0.835	0.978	5.495	0.908	1.387	0.308	2.677	4.932
85.284	560.203	28.022	0.472	59.02	49.843	0.831	0.476	6.985	0.758	0.927	0.879	4.024	3.515
45.671	729.323	44.914	0.581	73.174	58.376	0.934	0.574	5.068	0.96	0.139	0.741	8.099	2.351
7.889	91.008	0.386	0.266	31.935	57.512	0.934	0.393	2.187	0.677	1.224	0.578	4.197	2.282
73.257	291.561	25.934	0.493	73.418	90.542	0.745	0.416	5.887	0.306	0.397	0.871	7.922	0.09
24.558	205.701	31.987	0.516	81.344	36.219	0.15	0.938	0.884	0.35	0.559	0.875	4.727	0.595
68.047	227.16	39.809	0.174	53.359	6.616	0.118	0.018	5.049	0.11	0.395	0.821	3.258	4.588
76.608	587.231	46.562	0.99	21.177	97.885	0.088	0.097	6.479	0.576	1.077	0.773	7.169	1.707
90.243	301.907	1.264	0.763	2.402	92.462	0.789	0.62	4.986	0.181	0.236	0.049	2.893	3.689
12.195	272.973	45.432	0.509	45.836	26.402	0.641	0.105	6.111	0.152	0.579	0.83	0.433	3.328
65.322	543.026	58.414	0.382	80.731	53.145	0.34	0.99	1.447	0	1.039	0.135	7.425	3.349
76.296	514.687	2.07	0.017	50.945	92.431	0.613	0.316	4.623	0.304	0.604	0.348	1.375	1.903
0.439	341.656	16.478	0.088	54.234	50.362	0.789	0.889	0.337	0.951	0.084	0.624	8.46	1.606
2.451	644.553	7.215	0.234	36.68	96.237	0.466	0.531	0.336	0.528	0.336	0.642	4.279	0.249
86.105	517.112	52.433	0.357	59.999	8.551	0.747	0.982	4.063	0.165	0.591	0.772	8.953	2.031
76.989	185.159	16.755	0.885	85.257	44.978	0.682	0.622	0.013	0.87	0.277	0.168	3.475	3.16
96.136	462.76	57.357	0.371	52.324	95.981	0.891	0.864	7.1	0.254	0.682	0.109	4.468	4.027
61.296	230.477	4.57	0.916	87.207	70.87	0.69	0.722	0.796	0.075	0.891	0.949	2.244	0.124
54.015	139.147	16.559	0.122	30.497	86.294	0.127	0.692	1.8	0.795	0.285	0.778	8.362	3.85
93.237	143.058	27.542	0.932	38.206	98.413	0.49	0.757	5.37	0.259	0.402	0.73	1.527	4.785
27.482	329.627	39.886	0.883	8.142	0.913	0.338	0.308	0.094	0.962	0.326	0.595	2.898	3.658
6.858	604.952	58.864	0.407	51.717	84.793	0.594	0.912	2.835	0.187	1.46	0.233	4.91	0.455
58.855	688.683	8.539	0.641	13.147	85.125	0.089	0.342	5.462	0.169	1.412	0.948	9.322	1.948
73.074	35.022	5.893	0.207	45.512	99.866	0.335	0.805	1.505	0.763	1.041	0.426	3.275	2.911
48.085	684.5	5.742	0.134	69.088	43.525	0.354	0.221	0.941	0.318	1.293	0.085	9.261	2.923
35.224	89.795	26.793	0.682	74.401	93.582	0.66	0.856	0.671	0.283	0.568	0.431	4.545	4.004
91.72	283.27	2.865	0.949	66.243	16.263	0.248	0.896	1.404	0.086	0.549	0.124	3.648	0.446
55.162	712.245	44.066	0.221	9.687	31.751	0.695	0.661	6.083	0.305	0.747	0.257	2.419	0.464
56.063	790.878	21.087	0.264	45.436	78.387	0.037	0.047	0.219	0.082	0.32	0.493	0.012	4.689
59.697	714.275	31.601	0.815	20.945	78.1	0.495	0.33	0.615	0.987	0.078	0.568	4.085	4.739
39.698	269.385	15.167	0.86	53.136	53.407	0.566	0.212	2.804	0.459	0.17	0.431	0.606	2.223
47.227	568.915	49.475	0.929	9.476	74.218	0.828	0.71	6.984	0.293	0.172	0.763	1.948	1.942
71.264	193.499	50.588	0.714	44.56	11.396	0.686	0.27	0.803	0.105	0.468	0.959	8.831	3.548
41.673	603.591	8.146	0.072	88.449	31.642	0.492	0.465	0.737	0.036	0.505	0.443	9.568	2.117
5.762	178.08	3.989	0.304	74.957	33.702	0.508	0.649	6.614	0.718	0.373	0.331	5.85	1.709
28.889	232.803	46.879	0.852	14.182	14.676	0.927	0.115	6.133	0.023	0.834	0.476	8.575	3.169
39.238	562.332	48.707	0.475	90.442	33.671	0.452	0.175	7.321	0.232	0.007	0.625	9.549	2.191
41.237	713.805	36.799	0.293	59.294	70.745	0.489	0.587	4.696	0.191	0.811	0.906	2.597	0.091
69.46	735.635	46.982	0.81	71.52	87.857	0.168	0.178	5.489	0.189	1.195	0.921	0.302	3.468
32.066	123.381	17.418	0.758	93.481	70.052	0.369	0.62	3.405	0.178	0.594	0.655	7.354	3.669
2.573	549.164	59.994	0.694	56.713	17.365	0.73	0.061	0.377	0.938	0.171	0.554	8.547	4.893
65.627	87.468	50.07	0.213	14.588	60.253	0.234	0.714	6.24	0.951	0.084	0.755	4.377	4.775
54.07	761.227	58.157	0.169	43.492	27.442	0.022	0.513	5.238	0.094	0.767	0.374	4.28	4.849
2.002	127.416	34.094	0.786	63.387	37.303	0.078	0.279	1.457	0.44	0.147	0.6	0.535	1.835
30.274	511.42	30.172	0.903	91.272	26.514	0.188	0.673	5.49	0.617	0.889	0.913	4.456	2.655
43.632	437.515	46.689	0.875	72.808	93.258	0.907	0.368	4.595	0.326	0.775	0.78	7.895	2.141
15.821	142.786	23.409	0.817	98.993	67.577	0.468	0.298	2.096	0.345	0.777	0.919	7.202	3.498
92.114	505.678	42.888	0.438	58.977	37.938	0.538	0.018	3.606	0.755	1.051	0.313	9.717	0.524
45.732	299.333	20.153	0.679	60.625	46.062	0.848	0.155	2.897	0.904	0.854	0.116	7.931	2.024
4.147	721.502	57.305	0.799	69.231	16.547	0.508	0.86	2.229	0.473	0.422	0.992	9.818	4.689
20.826	400.018	20.92	0.951	77.718	13.053	0.797	0.886	5.359	0.761	1.487	0.288	8.159	2.999
95.74	304.53	49.136	0.341	74.48	72.076	0.492	0.431	3.107	0.28	0.624	0.8	5.365	3.256
43.983	472.487	44.562	0.986	92.096	82.156	0.125	0.283	5.659	0.969	1.046	0.041	9.357	2.13
86.923	81.479	36.2	0.06	41.862	42.195	0.376	0.698	0.236	0.464	0.034	0.564	8.647	3.462
25.294	427.615	43.333	0.93	55.751	86.099	0.77	0.732	7.182	0.896	0.783	0.019	7.684	2.43
67.922	496.05	58.302	0.173	61.385	47.694	0.849	0.712	3.444	0.545	0.231	0.781	2.758	3.663
38.838	685.96	46.832	0.012	41.997	36.863	0.218	0.282	7.229	0.157	1.059	0.021	7.263	1.961
63.649	354.254	3.526	0.925	39.393	35.905	0.616	0.28	2.807	0.971	1.042	0.515	0.713	4.337
24.723	14.108	28.698	0.979	84.14	23.835	0.438	0.941	0.09	0.112	0.496	0.526	6.028	3.125
40.376	10.544	50.631	0.681	25.193	0.726	0.841	0.149	0.484	0.85	0.758	0.109	8.414	3.347
30.522	745.238	12.741	0.75	67.913	10.45	0.782	0.983	5.91	0.908	0.841	0.723	5.278	2.419
97.568	574.509	12.28	0.214	16.868	22.727	0.735	0.527	1.04	0.141	1.006	0.669	0.563	4.991
87.661	619.085	57.084	0.733	64.4	23.624	0.377	0.995	3.998	0.059	1.472	0.343	8.247	3.403
82.723	805.827	59.091	0.178	11.405	71.587	0.946	0.062	3.622	0.45	0.343	0.654	6.079	0.798
34.452	503.425	14.221	0.129	33.186	34.284	0.259	0.627	2.384	0.343	0.218	0.606	0.433	0.181
19.63	628.935	24.428	0.04	34.672	0.793	0.253	0.611	0.063	0.463	0.491	0.923	7.304	1.444
39.628	594.953	39.455	0.643	14.054	64.345	0.982	0.195	0.77	0.223	1.129	0.449	1.418	4.564
13.138	405.488	29.852	0.431	21.403	53.746	0.629	0.607	4.254	0.537	1.129	0.961	6.32	1.542
61.754	45.071	5.193	0.968	21.799	87.548	0.805	0.08	5.209	0.432	1.301	0.096	0.624	2.894
49.434	806	50.687	0.08	26.466	3.699	0.567	0.434	7.204	0.883	1.289	0.353	3.468	0.588
12.922	288.418	56.118	0.792	25.336	81.811	0.985	0.84	0.655	0.694	0.49	0.083	4.303	3.926
11.57	215.428	14.853	0.357	48.851	80.047	0.414	0.349	6.204	0.565	1.115	0.433	8.795	2.154
92.19	384.846	1.588	0.527	91.693	0.87	0.185	0.741	0.486	0.151	0.134	0.13	4.045	2.748
38.969	612.427	38.133	0.034	51.683	2.094	0.864	0.019	0.199	0.964	0.895	0.183	7.952	2.607
27.799	420.981	11.142	0.138	70.19	26.399	0.851	0.697	3.59	0.807	1.422	0.942	4.758	3.18
38.575	751.797	15.656	0.411	77.203	62.3	0.324	0.004	3.957	0.94	0.382	0.351	1.268	3.315
30.058	448.43	47.183	0.948	44.697	99.997	0.58	0.937	3.09	0.529	1.2	0.245	8.407	2.937
67.351	632.549	40.217	0.432	98.236	85.226	0.355	0.46	3.167	0.37	0.936	0.167	9.617	4.703
20.777	261.811	0.104	0.718	54.653	81.024	0.203	0.756	4.723	0.824	1.059	0.186	5.217	2.852
12.976	735.288	28.066	0.101	28.983	49.855	0.226	0.264	0.812	0.617	0.744	0.49	4.416	4.551
83.776	296.165	57.164	0.361	41.203	92.593	0.676	0.072	3.162	0.991	0.647	0.85	2.76	4.066
64.678	258.049	33.346	0.441	51.021	12.918	0.61	0.597	4.337	0.454	1.443	0.385	3.077	0.02
85.598	79.127	57.6	0.849	75.838	67.605	0.941	0.847	2.163	0.297	0.154	0.147	1.544	1.151
51.442	381.727	26.884	0.504	7.465	22.718	0.107	0.111	5.304	0.623	1.139	0.619	6.503	0.822
59.661	679.624	21.468	0.938	37.66	51.396	0.972	0.319	0.264	0.915	0.32	0.842	9.719	0.007
93.088	741.674	34.609	0.835	91.9	78.756	0.276	0.065	0.765	0.223	0.164	0.021	3.27	3.182
42.54	596.215	21.6	0.856	84.509	20.112	0.2	0.102	6.27	0.282	0.845	0.146	5.592	2.976
23.054	702.494	20.154	0.218	21.326	84.872	0.806	0.518	0.519	0.04	0.772	0.672	6.981	3.61
10.642	781.225	59.591	0.671	75.088	96.725	0.685	0.131	6.38	0.79	1.497	0.232	0.91	0.26
63.17	725.338	4.871	0.773	46.712	74.953	0.969	0.88	1.52	0.482	0.322	0.118	0.356	1.348
1.663	693.806	41.776	0.352	6.503	52.367	0.821	0.837	1.033	0.053	0.055	0.331	6.749	2.38
22.111	766.078	32.268	0.639	32.951	73.428	0.253	0.952	4.655	0.495	0.347	0.86	3.079	1.669
30.461	447.91	28.648	0.166	96.634	31.55	0.188	0.364	0.179	0.898	1.4	0.918	3.462	3.332
13.88	183.896	11.76	0.55	45.024	99.664	0.603	0.21	4.575	0.411	1.001	0.873	1.51	2.192
35.621	683.708	8.01	0.608	26.032	98.669	0.469	0.856	6.831	0.476	0.525	0.936	2.812	4.255
12.152	144.469	25.27	0.977	21.003	49.205	0.72	0.583	7.425	0.659	1.404	0.519	8.44	4.086
33.998	658.512	37.014	0.225	22.422	32.246	0.358	0.274	6.217	0.921	1.367	0.282	0.337	3.176
34.022	746.525	16.689	0.978	8.161	97.272	0.957	0.495	3.895	0.385	0.577	0.477	1.172	2.71
27.662	229.759	46.753	0.045	84.045	55.406	0.072	0.717	0.115	0.693	0.712	0.872	5.488	3.529
44.453	385.093	37.885	0.909	97.864	84.405	0.138	0.6	5.693	0.814	0.068	0.96	7.874	0.813
14.371	425.412	4.777	0.499	59.703	48.091	0.765	0.185	4.001	0.368	0.279	0.756	2.324	3.221
53.471	494.367	0.573	0.545	31.22	72.317	0.744	0.565	4.44	0.288	0.867	0.048	6.315	0.269
10.474	674.105	1.352	0.369	94.72	1.788	0.728	0.999	4.326	0.286	0.529	0.054	0.83	2.658
4.01	566.589	11.393	0.29	72.573	12.943	0.995	0.553	5.416	0.006	0.769	0.115	7.287	3.326
17.408	91.082	43.52	0.996	76.51	12.726	0.089	0.11	5.571	0.254	0.113	0.005	4.504	0.013
82.25	393.112	32.438	0.019	74.618	67.678	0.978	0.924	4.088	0.135	0.416	0.687	8.301	4.794
61.446	34.106	43.992	0.4	33.299	27.772	0.739	0.086	2.577	0.553	0.665	0.372	9.936	0.681
86.23	244.015	2.046	0.809	99.933	59.145	0.862	0.106	3.279	0.814	1.202	0.255	2.845	0.573
24.128	298.59	36.697	0.725	16.883	20.624	0.684	0.088	6.55	0.907	0.218	0.912	5.004	1.014
25.587	183.649	35.235	0.642	30.857	47.652	0.903	0.839	2.689	0.252	0.598	0.177	7.874	3.5
70.034	160.012	35.288	0.096	98.297	47.356	0.933	0.515	1.407	0.083	0.978	0.704	0.206	4.64
57.381	786.249	9.056	0.012	6.333	10.346	0.059	0.134	2.62	0.268	1.108	0.558	8.444	2.85
81.869	108.184	13.075	0.255	85.882	71.728	0.691	0.542	6.805	0.331	1.188	0.983	8.842	3.578
53.059	78.187	53.512	0.583	82.113	76.522	0.292	0.405	4.763	0.816	0.949	0.366	4.865	2.093
42.778	531.022	19.228	0.842	1.245	25.358	0.916	0.408	1.157	0.263	1.18	0.897	2.486	1.622
1.975	568.915	57.807	0.594	32.994	49.098	0.509	0.546	2	0.96	1.145	0.818	5.537	3.782
74.636	571.069	54.668	0.468	82.366	37.376	0.606	0.422	0.662	0.027	0.919	0.361	4.69	4.641
49.98	684.129	56.972	0.789	14.246	33.265	0.362	0.238	1.041	0.03	1.405	0.765	9.163	3.816
61.687	613.342	9.706	0.497	87.146	95.788	0.429	0.024	7.247	0.877	0.309	0.093	4.396	2.233
10.178	167.412	7.468	0.362	87.179	10.544	0.306	0.756	3.545	0.848	0.909	0.061	4.393	3.056
73.388	200.652	11.097	0.298	7.825	50.67	0.705	0.422	5.334	0.667	0.745	0.085	7.353	3.159
29.124	470.68	24.569	0.914	2.921	53.035	0.118	0.948	0.371	0.715	1.368	0.392	4.524	0.273
61.528	667.249	15.857	0.257	38.636	99.93	0.451	0.957	2.923	0.464	1.221	0.338	5.168	3.753
8.399	36.73	22.699	0.775	42.07	80.63	0.021	0.202	1.897	0.827	1.398	0.368	0.839	0.052
56.783	6.831	42.679	0.72	29.283	74.328	0.24	0.051	4.992	0.539	1.22	0.762	3.785	4.815
30.937	232.531	3.387	0.452	37.37	35.987	0.392	0.05	7.194	0.591	1.271	0.383	1.763	0.424
41.719	217.953	22.942	0.851	67.168	22.309	0.214	0.029	2.759	0.58	0.082	0.856	2.293	3.779
86.135	334.577	38.234	0.479	75.903	0.748	0.29	0.815	0.903	0.557	1.472	0.669	7.557	1.055
43.071	478.378	43.366	0.791	24.403	49.248	0.815	0.838	6.644	0.173	0.938	0.298	5.459	1.036
90.347	78.212	46.665	0.767	97.522	14.158	0.355	0.478	1.087	0.05	1.06	0.419	2.92	1.657
78.39	297.674	35.75	0.113	44.13	52.617	0.78	0.378	2.46	0.628	0.101	0.904	5.309	2.626
22.269	784.047	56.399	0.726	90.948	94.476	0.704	0.858	3.887	0.606	1.095	0.804	3.992	0.171
23.771	68.782	46.187	0.001	86.993	76.852	0.826	0.453	2.751	0.035	0.486	0.857	4.884	1.85
98.294	19.083	25.329	0.136	50.053	16.947	0.793	0.345	1.109	0.677	1.28	0.483	2.929	4.353
52.272	563.866	21.259	0.446	75.195	51.723	0.338	0.804	4.266	0.404	0.981	0.612	7.015	0.267
63.906	499.861	26.456	0.096	3.043	81.961	0.54	0.028	2.126	0.431	0.916	0.615	3.935	1.629
39.683	279.532	22.505	0.742	20.948	38.31	0.407	0.024	6.75	0.714	0.896	0.686	9.108	4.606
36.119	230.452	57.677	0.494	79.028	25.867	0.926	0.11	1.429	0.318	1.161	0.995	0.377	3.837
58.055	644.726	37.616	0.222	70.937	49.947	0.882	0.882	1.006	0.025	0.327	0.726	7.452	1.101
60.814	540.774	5.415	0.425	42.247	97.687	0.358	0.23	4.873	0.228	0.482	0.369	4.848	3.619
89.956	131.796	37.294	0.146	0.824	3.861	0.752	0.439	1.392	0.503	0.189	0.987	7.999	3.103
10.941	705.885	51.039	0.026	16.697	59.172	0.046	0.815	3.472	0.967	0.898	0.839	3.91	1.133
10.782	60.936	26.045	0.646	16.858	55.66	0.418	0.889	0.595	0.383	0.498	0.634	0.942	2.314
8.744	190.703	9.492	0.34	55.211	77.148	0.002	0.933	0.564	0.175	1.125	0.283	7.985	1.309
14.743	530.75	12.049	0.103	27.103	35.249	0.243	0.897	3.596	0.775	1.401	0.467	0.123	4.138
70.104	431.649	0.41	0.248	90.167	77.001	0.757	0.538	6.072	0.262	1.043	0.325	5.839	1.419
14.954	398.384	32.898	0.113	95.969	2.359	0.363	0.061	4.02	0.799	0.126	0.608	1.514	4.136
4.587	274.632	15.722	0.317	50.011	28.092	0.029	0.513	5.034	0.121	0.829	0.43	3.38	4.218
42.161	501.841	57.545	0.715	54.353	34.458	0.288	0.507	3.215	0.066	1.165	0.74	4.038	1.036
22.868	668.536	18.02	0.762	49.464	47.642	0.105	0.725	6.353	0.858	0.171	0.616	9.523	1.597
11.957	24.577	38.384	0.586	67	12.366	0.288	0.226	3.618	0.012	1.305	0.653	7.01	2.758
66.628	456.845	3.081	0.658	73.904	51.982	0.105	0.49	3.879	0.224	0.623	0.814	8.756	0.585
40.089	126.153	27.853	0.987	20.322	41.89	0.259	0.213	1.888	0.27	0.74	0.227	7.804	1.151
47.478	302.451	58.238	0.314	92.718	65.584	0.368	0.556	0.344	0.474	0.249	0.643	2.074	0.88
71.429	433.604	39.109	0.04	51.463	5.219	0.663	0.332	4.684	0.179	1.162	0.877	7.206	4.194
22.895	582.875	12.498	0.303	64.779	31.251	0.389	0.058	4.811	0.591	0.78	0.893	6.433	3.897
63.512	264.88	38.085	0.025	54.167	37.043	0.457	0.809	6.926	0.848	1.07	0.719	4.531	1.914
11.646	16.459	52.413	0.33	53.99	61.898	0.802	0.998	6.042	0.88	1.381	0.057	8.971	0.802
42.204	725.19	41.168	0.483	32.551	28.953	0.763	0.909	2.221	0.023	0.317	0.781	6.244	4.881
20.893	312.698	55.03	0.87	66.842	48.024	0.45	0.828	7.115	0.44	0.398	0.325	7.271	4.236
37.965	112.12	57.091	0.521	91.891	44.89	0.494	0.355	3.863	0.465	1.254	0.247	6.777	2.419
84.716	1.51	57.923	0.571	69.466	97.674	0.103	0.706	0.415	0.617	1.35	0.221	2.113	3.559
28.446	113.011	10.675	0.608	19.141	42.323	0.385	0.997	5.851	0.807	1.445	0.382	4.693	2.278
61.653	618.095	27.674	0.851	51.167	49.895	0.737	0.175	6.575	0.821	1.135	0.233	5.739	4.588
69.762	508.772	17.482	0.815	77.126	0.995	0.013	0.749	2.629	0.956	1.018	0.433	7.603	0.115
69.469	659.477	55.629	0.082	87.576	81.082	0.888	0.423	3.086	0.727	1.124	0.805	7.911	0.084
6.601	377.718	38.721	0.582	77.923	26.164	0.537	0.563	7.222	0.272	0.44	0.568	1.552	1.26
11.39	580.177	6.301	0.341	31.797	28.419	0.133	0.106	0.467	0.424	0.156	0.753	5.158	4.789
23.591	269.211	54.734	0.313	75.433	78.622	0.138	0.745	0.999	0.027	1.066	0.96	1.101	4.599
31.849	747.985	20.372	0.069	38.661	98.666	0.968	0.042	3.166	0.27	0.253	0.993	6.946	1.769
48.805	585.003	47.361	0.029	86.837	51.933	0.755	0.943	5.421	0.199	0.415	0.601	1.508	4.591
93.796	359.971	54.789	0.237	17.939	25.895	0.635	0.054	5.988	0.504	0.084	0.159	7.172	3.246
58.126	752.96	36.918	0.528	80.136	30.784	0.566	0.209	5.247	0.598	0.405	0.325	0.207	3.075
56.642	798.427	18.773	0.882	29.899	1.55	0.687	0.982	6.997	0.918	1.332	0.84	1.779	2.231
68.346	314.851	13.89	0.718	12.903	85.65	0.201	0.349	7.218	0.765	0.004	0.168	7.761	3.235
16.114	533.646	39.882	0.285	92.932	36.122	0.68	0.499	4.227	0.46	0.013	0.337	4.536	4.102
60.259	255.673	37.569	0.554	37.947	50.563	0.711	0.875	4.165	0.201	1.006	0.537	4.615	4.485
7.233	579.632	58.637	0.739	80.969	37.135	0.115	0.029	0.751	0.402	1.44	0.814	4.469	3.037
52.837	478.18	40.008	0.999	67.635	55.272	0.204	0.953	5.166	0.325	1.228	0.883	5.721	4.822
32.16	554.857	31.41	0.907	60.595	14.707	0.154	0.822	3.04	0.094	1.361	0.899	1.253	4.993
68.603	750.955	12.882	0.221	72.405	2.618	0.807	0.396	6.392	0.321	0.924	0.906	6.595	1.856
17.631	60.713	44.439	0.372	66.225	66.933	0.385	0.313	0.663	0.087	0.237	0.047	0.356	4.787
0.699	124.248	42.699	0.511	43.046	59.719	0.39	0.595	0.372	0.801	0.387	0.651	7.908	1.01
95.346	323.539	36.726	0.189	49.596	64.583	0.615	0.313	3.428	0.081	0.127	0.707	9.146	3.065
26.881	447.019	35.667	0.74	33.302	29.194	0.361	0.968	7.199	0.113	1.213	0.589	7.54	4.889
94.812	755.509	43.351	0.224	78.915	61.162	0.931	0.56	7.344	0.472	1.143	0.335	9.681	2.466
26.603	213.226	14.016	0.203	81.527	47.56	0.073	0.646	5.478	0.315	1.221	0.807	5.346	2.059
4.883	324.058	9.127	0.964	16.434	12.326	0.757	0.714	2.793	0.688	0.845	0.104	4.913	4.387
57.802	366.877	7.494	0.101	50.218	83.599	0.884	0.31	2.168	0.372	0.268	0.034	3.045	2.33
59.554	681.976	15.892	0.372	83.093	10.715	0.939	0.289	6.937	0.884	0.76	0.408	3.594	1.473
51.457	591.562	26.362	0.183	82.559	43.62	0.048	0.044	4.639	0.238	0.328	0.419	5.779	4.375
98.294	257.232	19.581	0.365	37.693	40.95	0.653	0.226	7.167	0.26	1.268	0.61	6.735	4.44
98.099	38.339	21.345	0.018	18.262	94.388	0.291	0.268	3.934	0.191	0.934	0.003	9.334	1.14
3.873	94.473	55.93	0.834	68.853	47.157	0.763	0.102	0.579	0.147	1.465	0.51	6.125	3.223
42.61	333.34	30.163	0.446	99.533	51.512	0.448	0.049	1.069	0.293	0.564	0.675	4.011	4.319
93.289	550.352	30.912	0.785	32.163	94.739	0.802	0.375	5.789	0.525	1.102	0.39	4.497	4.819
85.281	769.815	56.188	0.688	94.195	13.33	0.882	0.848	6.908	0.188	1.014	0.302	8.845	2.006
93.197	678.808	54.034	0.395	76.522	11.319	0.612	0.726	2.418	0.518	0.35	0.816	8.676	1.743
19.88	662.299	0.998	0.995	29.685	10.297	0.827	0.739	1.425	0.891	0.921	0.761	4.696	4.052
32.237	181.248	4.112	0.625	3.482	21.787	0.515	0.645	0.118	0.225	0.319	0.257	2.686	3.814
36.833	519.736	55.695	0.161	30.998	50.282	0.31	0.941	6.156	0.722	0.006	0.898	7.79	3.22
91.345	769.716	8.988	0.634	5.405	61.193	0.268	0.965	2.667	0.655	1.426	0.721	8.586	0.154
92.999	341.458	2.905	0.401	50.356	33.363	0.114	0.783	0.098	0.334	0.604	0.122	2.869	2.709
32.267	66.95	16.011	0.754	43.931	69.878	0.671	0.286	3.166	0.122	1.353	0.497	0.024	1.028
12.357	457.835	32.885	0.593	29.063	48.097	0.439	0.523	0.355	0.008	0.206	0.561	3.506	2.462
36.543	99.472	21.508	0.292	72.735	59.676	0.134	0.213	0.916	0.915	1.257	0.521	8.349	3.456
46.165	587.701	4.7	0.317	4.621	7.654	0.605	0.523	0.191	0.054	0.304	0.531	2.557	3.669
94.168	586.884	37.583	0.08	89.92	1.263	0.371	0.2	3.737	0.904	0.225	0.299	4.905	3.679
99.396	737.268	52.488	0.162	32.102	0.702	0.507	0.621	2.499	0.522	0.522	0.705	4.389	3.511
46.513	417.046	54.53	0.643	38.429	32.832	0.383	0.695	1.209	0.752	0.96	0.536	7.036	1.519
35.258	477.536	36.356	0.994	89.52	81.387	0.639	0.885	6.741	0.544	0.894	0.857	8.761	1.215
73.189	57.817	12.456	0.131	69.942	42.073	0.526	0.316	6.45	0.021	0.392	0.071	0.693	4.75
13.462	710.315	32.881	0.935	45.915	67.479	0.485	0.813	3.275	0.614	0.11	0.564	0.251	2.418
80.782	76.628	54.704	0.023	61.33	39.305	0.487	0.072	6.604	0.501	0.734	0.19	0.485	3.68
13.392	711.404	42.13	0.318	49.879	18.332	0.128	0.17	6.485	0.135	0.531	0.945	3.128	2.359
64.919	573.197	4.962	0.07	35.472	31.864	0.905	0.354	7.146	0.988	1.371	0.418	9.949	0.643
53.026	571.019	59.762	0.461	8.118	87.03	0.055	0.561	0.781	0.738	1.194	0.378	5.9	0.177
38.343	565.178	39.3	0.173	2.454	41.45	0.923	0.596	2.198	0.325	1.337	0.086	1.828	3.861
50.423	758.776	17.491	0.405	31.001	46.895	0.579	0.242	4.697	0.27	0.909	0.521	8.634	2.11
9.272	449.296	36.926	0.035	15.522	89.016	0.682	0.394	7.036	0.173	0.431	0.075	1.642	3.486
99.939	192.658	12.937	0.374	86.987	43.501	0.103	0.132	4.012	0.191	1.175	0.734	5.738	1.422
18.818	359.303	22.851	0.553	41.008	18.897	0.313	0.438	1.868	0.614	0.191	0.606	8.907	2.613
61.983	762.885	26.602	0.284	93.191	81.961	0.784	0.139	5.922	0.438	1.132	0.508	3.577	2.979
65.822	777.414	42.741	0.212	85.461	57.585	0.005	0.143	0.211	0.624	1.4	0.557	0.414	0.761
6.009	254.039	38.723	0.79	37.532	88.586	0.134	0.423	3.775	0.779	0.895	0.721	2.234	1.17
25.193	568.767	48.028	0.282	18.65	15.073	0.805	0.374	5.197	0.61	0.531	0.069	0.145	4.986
13.776	526.419	27.17	0.698	41.383	47.777	0.814	0.664	1.629	0.429	0.452	0.683	0.201	1.987
63.494	458.231	42.155	0.561	90.698	51.192	0.618	0.316	0.358	0.938	1.389	0.828	1.956	2.396
56.386	611.288	9.098	0.77	92.907	72.274	0.52	0.43	5.974	0.317	1.162	0.059	6.031	4.171
36.299	190.554	14.987	0.867	77.764	57.396	0.953	0.466	7.327	0.54	0.273	0.976	5.452	0.639
16.636	468.997	59.798	0.558	72.893	79.925	0.494	0.951	1.593	0.048	0.359	0.065	8.266	0.963
77.837	729.67	59.934	0.576	15.882	59.645	0.082	0.039	3.807	0.731	0.471	0.76	3.564	2.99
50.23	198.103	40.292	0.646	19.306	85.553	0.982	0.687	0.915	0.359	0.891	0.85	0.545	3.855
27.122	564.361	53.845	0.358	9.262	41.697	0.896	0.905	5.718	0.044	0.022	0.377	3.69	0.086
78.063	121.773	8.364	0.074	96.487	34.495	1	0.572	7.048	0.967	0.243	0.947	8.86	3.421
38.954	52.347	11.899	0.017	40.263	33.848	0.602	0.665	7.252	0.716	0.618	0.66	3.925	4.318
89.496	710.265	31.894	0.469	12.47	68.13	0.218	0.413	1.066	0.077	0.478	0.114	8.835	0.449
65.12	97.468	54.16	0.118	75.597	21.558	0.103	0.666	4.054	0.171	1.387	0.88	3.301	3.5
25.803	672.224	28.734	0.105	25.825	82.647	0.734	0.193	7.413	0.853	1.128	0.977	8.792	3.787
23.197	364.055	46.861	0.986	69.744	14.682	0.012	0.936	7.27	0.942	1.448	0.653	1.214	0.774
16.254	515.256	59.047	0.389	63.897	84.329	0.074	0.686	5.947	0.679	1.262	0.77	5.58	0.264
60.622	472.339	56.39	0.825	24.589	93.121	0.481	0.132	2.279	0.734	0.537	0.354	7.634	0.968
69.173	635.865	12.106	0.749	0.51	18.61	0.154	0.317	3.629	0.44	1.202	0.194	0.851	2.257
31.803	701.157	3.359	0.287	86.383	21.445	0.944	0.864	2.492	0.202	1.062	0.2	3.548	2.914
89.361	506.841	59.062	0.214	74.914	20.267	0.174	0.394	4.054	0.297	0.185	0.202	1.965	0.698
99.451	538.225	59.209	0.897	59.706	16.05	0.103	0.354	2.983	0.292	0.656	0.833	1.543	0.601
13.63	89.745	20.51	0.708	37.718	59.334	0.678	0.151	4.914	0.692	0.635	0.422	0.269	1.076
9.549	9.257	31.306	0.446	5.869	65.471	0.7	0.269	0.531	0.169	0.537	0.534	0.865	1.748
40.913	235.402	44.698	0.964	46.745	5.448	0.416	0.267	5.512	0.723	0.509	0.088	6.283	2.981
35.905	722.467	47.33	0.974	82.412	61.263	0.368	0.081	0.655	0.556	0.228	0.673	0.814	3.424
94.369	110.957	0.784	0.461	67.687	63.799	0.361	0.118	1.97	0.723	0.911	0.942	2.676	0.515
6.592	550.946	17.07	0.32	83.645	4.605	0.878	0.353	5.53	0.261	0.859	0.287	2.297	3.939
3.311	357.001	5.777	0.677	24.656	11.896	0.223	0.761	5.362	0.916	0.202	0.627	8.079	2.202
74.233	650.864	54.135	0.624	72.198	26.017	0.845	0.24	6.495	0.489	0.319	0.478	0.995	1.43
44.411	689.747	54.329	0.778	56.075	50.249	0.466	0.057	5.961	0.62	1.17	0.82	3.878	0.319
36.589	480.308	42.172	0.69	60.262	4.099	0.27	0.244	3.445	0.796	1.35	0.103	8.087	0.572
47.377	274.706	11.113	0.251	24.329	33.955	0.98	0.074	6.163	0.687	1.348	0.839	8.643	1.636
16.663	647.647	43.432	0.923	19.956	7.016	0.604	0.009	0.312	0.88	1.285	0.837	7.173	2.717
62.963	792.239	49.074	0.596	66.396	39.351	0.606	0.63	6.28	0.838	0.774	0.836	6.762	4.927
34.202	244.535	54.325	0.742	86.654	19.575	0.064	0.886	3.411	0.438	0.379	0.503	0.122	4.636
22.26	527.656	32.497	0.623	18.598	1.871	0.545	0.081	7.321	0.463	0.696	0.083	5.651	0.911
6.22	347.324	24.844	0.071	80.288	72.167	0.306	0.134	4.702	0.687	0.564	0.4	1.277	0.112
99.539	597.948	31.088	0.801	65.575	1.48	0.603	0.975	3.925	0.306	0.114	0.383	5.645	3.219
65.206	27.795	20.623	0.858	19.898	67.696	0.887	0.209	2.307	0.495	1.412	0.8	0.146	4.889
37.736	422.813	2.799	0.034	12.653	32.298	0.246	0.462	7.331	0.53	0.197	0.448	4.798	0.044
42.335	223.2	7.072	0.696	58.364	21.549	0.828	0.671	0.529	0.913	0.991	0.314	8.46	2.191
19.544	665.937	42.177	0.942	25.831	36.216	0.73	0.137	3.516	0.917	1.354	0.265	3.372	1.099
92.199	732.194	2.079	0.597	30.107	0.159	0.718	0.963	5.883	0.078	1.193	0.331	9.706	1.253
79.498	465.013	50.017	0.694	85.858	68.831	0.278	0.816	1.341	0.68	0.655	0.182	6.197	3.878
97.476	75.811	23.486	0.005	97.009	78.338	0.716	0.775	6.41	0.309	0.797	0.573	9.127	3.088
66.961	487.783	20.592	0.403	25.953	62.209	0.476	0.3	0.77	0.549	1.127	0.793	1.486	2.669
49.132	309.703	38.836	0.299	9.082	46.623	0.195	0.138	3.548	0.666	0.603	0.79	0.897	4.403
98.077	80.909	38.86	0.602	28.266	15.717	0.884	0.027	5.217	0.647	0.837	0.808	8.388	3.951
12.857	285.547	14.35	0.433	79.604	0.146	0.239	0.719	3.711	0.676	0.212	0.285	8.171	0.017
89.669	102.739	11.82	0.072	5.124	45.494	0.512	0.365	5.947	0.277	0.903	0.091	8.772	3.296
27.75	372.767	5.484	0.205	21.363	42.201	0.363	0.373	0.192	0.091	1.493	0.949	1.978	4.692
62.041	191.445	42.316	0.819	50.044	17.844	0.26	0.676	6.027	0.255	1.155	0.09	7.753	2.326
1.392	684.624	40.206	0.958	14.405	51.588	0.332	0.789	7.277	0.058	0.355	0.419	7.974	4.908
43.138	744.817	46.082	0.038	72.408	44.459	0.995	0.889	5.101	0.927	0.017	0.002	8.496	0.343
29.066	299.135	46.079	0.494	88.26	5.176	0.38	0.246	2.13	0.505	0.043	0.548	6.907	3.09
16.056	317.945	34.453	0.968	91.791	90.149	0.552	0.771	5.124	0.673	1.28	0.49	6.154	4.418
35.963	418.902	10.54	0.72	15.967	28.532	0.196	0.213	0.885	0.597	0.822	0.027	6.748	4.049
38.057	86.874	29.557	0.341	25.001	99.466	0.878	0.929	4.66	0.633	0.084	0.523	9.645	4.848
83.004	246.589	7.66	0.157	45.534	80.511	0.214	0.877	0.562	0.322	1.437	0.628	2.867	4.274
34.465	587.651	6.779	0.247	14.035	49.553	0.887	0.587	1.234	0.687	1.306	0.301	4.603	0.341
51.21	143.157	2.436	0.12	49.242	74.773	0.857	0.774	0.152	0.334	0.15	0.506	8.759	2.164
47.496	760.385	26.324	0.31	78.463	45.384	0.371	0.815	1.133	0.56	0.803	0.157	2.486	4.926
89.328	25.84	42.446	0.107	65.343	14.801	0.869	0.725	7.116	0.696	0.405	0.092	4.842	4.53
10.99	756.351	59.866	0.722	93.921	52.593	0.819	0.884	4.736	0.404	0.304	0.075	5.789	1.822
36.906	187.906	53.235	0.044	52	81.704	0.442	0.275	6.887	0.74	1.074	0.912	8.023	4.814
39.317	140.954	17.577	0.522	61.901	75.085	0.23	0.391	6.507	0.427	0.867	0.097	3.754	4.19
82.983	648.414	17.204	0.424	83.053	78.332	0.173	0.004	4.869	0.557	0.434	0.778	1.31	4.636
75.219	126.277	51.959	0.21	7.236	91.8	0.106	0.293	5.554	0.274	0.397	0.533	3.252	4.187
51.033	96.7	21.781	0.362	1.205	11.609	0.473	0.503	5.107	0.261	0.755	0.86	2.004	0.537
49.364	353.957	55.322	0.91	81.387	32.017	0.001	0.743	1.106	0.014	0.465	0.65	1.775	0.955
76.986	363.981	20.012	0.162	19.556	99.78	0.64	0.611	4.437	0.725	1.176	0.824	0.103	0.36
76.424	208.795	36.893	0.498	23.951	54.027	0.225	0.155	0.82	0.856	1.195	0.606	0.043	0.486
30.757	471.151	22.781	0.381	38.957	35.249	0.949	0.852	2.732	0.647	0.896	0.044	6.912	1.628
61.126	1.98	17.145	0.054	4.63	60.033	0.906	0.959	4.483	0.286	1.126	0.795	6.855	1.52
85.971	114.768	23.083	0.596	39.753	29.289	0.467	0.98	0.994	0.155	1.376	0.602	8.514	0.751
25.459	222.804	52.688	0.208	95.337	93.786	0.526	0.577	4.747	0.226	0.218	0.744	4.657	2.247
29.337	357.051	48.198	0.377	23.615	24.274	0.498	0.26	6.651	0.355	1.421	0.909	1.132	4.974
7.443	80.538	59.304	0.183	70.07	88.549	0.496	0.94	1.129	0.31	0.873	0.297	7.225	3.298
83.517	488.179	31.517	0.344	37.748	95.447	0.167	0.768	6.842	0.824	0.846	0.006	6.701	1.861
35.212	254.93	12.921	0.075	60.793	24.778	0.445	0.008	4.374	0.431	0.657	0.178	7.071	3.933
57.161	30.319	0.462	0.897	21.76	89.199	0.391	0.614	2.681	0.812	0.635	0.504	8.364	1.833
59.948	182.015	14.412	0.924	73.51	81.201	0.76	0.801	1.543	0.602	1.42	0.277	5.865	1.085
96.408	230.031	37.076	0.245	89.462	71.85	0.896	0.775	0.371	0.3	0.792	0.381	8.457	1.07
50.38	549.981	2.942	0.918	52.583	82.699	0.656	0.105	1.104	0.903	0.075	0.275	2.696	0.591
54.997	793.972	11.838	0.951	6.604	3.464	0.676	0.292	0.634	0.804	0.042	0.048	7.038	2.988
21.766	422.739	31.409	0.323	35.414	26.078	0.818	0.896	5.475	0.077	1.418	0.635	8.532	2.245
88.925	296.957	26.496	0.423	63.225	18.876	0.984	0.006	3.538	0.534	1.04	0.857	8.398	4.661
7.089	403.805	52.371	0.099	26.478	62.438	0.599	0.163	4.214	0.226	0.427	0.64	7.038	0.765
77.602	290.72	53.972	0.784	78.448	4.315	0.244	0.972	5.981	0.783	0.736	0.236	7.551	3.157
89.23	602.774	43.804	0.173	1.999	95.715	0.871	0.985	5.363	0.243	1.454	0.252	8.272	4.089
40.284	801.347	23.662	0.415	29.044	16.26	0.715	0.283	1.217	0.879	0.953	0.39	9.652	3.796
13.041	536.319	46.084	0.729	96.554	82.858	0.267	0.907	3.75	0.18	0.99	0.128	8.906	4.167
15.793	83.78	32.418	0.357	72.854	10.99	0.081	0.397	0.844	0.378	0.047	0.83	3.91	1.085
98.12	678.808	3.797	0.184	83.227	54.891	0.556	0.586	6.799	0.816	0.817	0.352	6.767	4.237
68.398	504.836	55.012	0.806	57.079	52.113	0.878	0.315	4.517	0.901	1.089	0.275	1.084	1.57
88.769	251.341	45.608	0.43	2.179	82.214	0.672	0.917	6.491	0.452	1.069	0.427	4.965	1.166
35.157	491.05	30.386	0.215	72.127	50.969	0.506	0.223	5.807	0.877	0.853	0.545	1.318	4.209
20.106	548.075	28.824	0.018	80.853	44.456	0.372	0.046	1.527	0.383	1.238	0.96	7.8	2.233
3.018	1.262	17.497	0.233	46.025	84.027	0.134	0.62	1.455	0.986	0.405	0.424	8.151	1.273
60.689	560.475	2.433	0.903	85.403	97.357	0.886	0.466	4.886	0.932	1.093	0.35	3.448	3.614
59.435	236.417	35.883	0.877	85.763	34.837	0.66	0.626	5.279	0.969	0.236	0.784	6.297	4.315
25.031	790.606	57.254	0.726	9.613	19.218	0.317	0.343	4.806	0.298	0.613	0.832	3.164	3.209
61.443	402.295	58.756	0.213	72.015	37.849	0.706	0.23	7.064	0.288	1.034	0.183	6.414	3.536
46.495	522.508	35.561	0.115	6.742	29.859	0.07	0.058	0.154	0.991	0.452	0.518	9.838	4.033
76.791	233.595	16.876	0.426	15.43	70.418	0.046	0.818	2.881	0.533	1.406	0.232	0.876	3.085
74.609	745.362	20.499	0.614	64.745	68.078	0.41	0.178	2.662	0.455	0.926	0.788	6.325	1.867
29.859	288.789	8.281	0.65	98.627	59.828	0.453	0.551	1.318	0.051	0.45	0.967	1.805	2.509
23.594	408.359	14.714	0.36	77.651	52.196	0.402	0.444	1.963	0.653	0.193	0.561	2.341	2.711
97.061	680.812	38.805	0.441	70.186	56.758	0.386	0.119	4.618	0.745	0.552	0.856	7.434	3.944
63.207	434.371	8.191	0.078	38.859	94.51	0.244	0.364	3.343	0.083	1.362	0.837	4.154	2.565
3.519	583.642	29.782	0.477	38.676	87.637	0.834	0.32	4.466	0.821	1.066	0.507	6.685	3.726
21.143	565.475	41.622	0.988	37.669	57.048	0.291	0.399	5.846	0.068	1.424	0.52	9.954	4.727
38.084	513.92	28.633	0.926	47.475	48.671	0.578	0.76	1.285	0.285	0.067	0.341	5.747	4.111
71.349	276.686	53.191	0.427	41.423	85.513	0.226	0.052	1.006	0.242	0.848	0.009	2.036	3.785
88.778	644.528	13.212	0.3	8.374	56.014	0.81	0.038	3.148	0.598	0.55	0.972	5.77	3.819
26.374	670.244	30.634	0.087	54.43	2.936	0.809	0.034	5.802	0.187	0.047	0.591	0.937	1.436
69.274	561.589	20.131	0.404	45.607	32.35	0.047	0.057	2.877	0.939	1.287	0.475	8.805	3.26
47.484	240.426	33.478	0.233	23.835	47.185	0.666	0.838	0.945	0.161	0.502	0.303	2.665	2.775
20.2	98.779	56.681	0.471	64.489	2.588	0.205	0.8	6.895	0.449	0.415	0.768	0.977	4.733
45.781	407.666	41.139	0.887	74.66	59.255	0.727	0.939	5.733	0.051	0.168	0.871	4.523	3.453
90.533	796.669	4.433	0.823	23.292	2.802	0.253	0.12	1.458	0.356	1.193	0.545	8.961	2.705
83.752	485.061	37.911	0.24	63.35	34.993	0.364	0.253	4.412	0.076	0.224	0.644	3.853	3.628
95.843	261.464	36.895	0.493	65.163	89.523	0.563	0.922	0.874	0.616	0.682	0.272	9.266	2.597
11.82	589.73	43.174	0.175	4.26	3.83	0.068	0.924	4.644	0.596	0.306	0.259	3.645	4.66
74.648	326.41	40.523	0.432	71.859	83.621	0.654	0.75	5.247	0.26	0.232	0.244	0.97	1.496
1.282	275.696	12.318	0.359	8.872	56.92	0.862	0.702	4.803	0.727	0.917	0.269	5.649	4.597
83.789	194.836	18.158	0.158	44.963	6.589	0.031	0.272	6.987	0.643	0.159	0.308	2.528	3.912
75.756	74.648	48.425	0.507	45.625	76.168	0.591	0.647	1.783	0.382	0.247	0.176	1.524	4.266
51.292	248.099	49.751	0.287	15.809	79.781	0.89	0.684	5.382	0.884	0.687	0.145	3.499	3.364
10.73	466.201	53.287	0.783	41.826	77.569	0.001	0.351	5.793	0.172	0.57	0.448	2.087	2.92
3.125	714.968	38.75	0.327	44.835	71.352	0.294	0.717	4.184	0.57	0.125	0.617	3.586	4.208
77.236	474.566	8.314	0.48	70.315	39.46	0.095	0.903	4.139	0.149	0.659	0.256	9.911	1.464
60.744	170.333	9.076	0.532	7.315	4.074	0.481	0.84	3.123	0.924	1.259	0.256	5.634	0.882
63.576	655.097	46.042	0.748	55.162	1.386	0.958	0.019	0.678	0.07	0.184	0.926	7.879	2.927
32.466	48.66	4.347	0.764	87.545	91.992	0.107	0.582	2.603	0.706	0.987	0.135	7.373	1.831
31.275	226.838	51.217	0.871	55.19	54.555	0.969	0.871	7.468	0.62	1.336	0.66	1.802	4.697
55.455	691.678	27.175	0.13	30.287	67.8	0.817	0.72	3.952	0.768	0.3	0.7	9.992	0.781
59.914	366.58	13.804	0.985	3.653	63.112	0.405	0.59	6.002	0.089	0.289	0.028	5.357	0.732
49.095	124.272	27.967	0.922	39.265	8.506	0.436	0.539	7.384	0.026	0.182	0.331	1.349	2.008
23.243	559.337	40.333	0.902	60.173	18.891	0.875	0.076	0.776	0.431	0.155	0.175	6.442	0.081
77.618	203.796	57.745	0.184	79.617	76.305	0.718	0.633	1.324	0.317	1.343	0.038	8.963	1.817
28.309	226.789	55.073	0.375	28.642	3.546	0.949	0.981	6.25	0.599	1.011	0.793	1.985	1.268
51.949	711.132	25.38	0.086	47.926	77.816	0.756	0.817	1.785	0.718	0.389	0.4	4.22	3.856
52.477	59.154	44.672	0.426	75.713	73.678	0.991	0.376	2.917	0.624	0.143	0.755	9.42	1.008
90.805	744.149	54.626	0.511	31.275	20.096	0.347	0.877	6.543	0.14	0.377	0.282	5.663	4.079
43.324	322.054	35.794	0.854	10.26	58.852	0.518	0.203	0.153	0.306	1.452	0.079	3.752	0.963
71.487	391.281	45.923	0.791	98.932	18.455	0.529	0.158	0.44	0.907	0.342	0.6	7.015	0.488
15.143	375.044	44.399	0.305	18.11	32.298	0.698	0.72	1.249	0.585	1.219	0.65	5.682	3.46
93.854	721.849	22.953	0.623	68.838	2.033	0.76	0.56	4.998	0.281	1.021	0.114	6.159	1.176
96.393	630.569	13.619	0.093	50.392	41.398	0.837	0.536	5.41	0.98	0.853	0.018	4.746	1.831
19.602	231.492	27.567	0.91	78.89	80.462	0.392	0.411	2.388	0.101	1.287	0.49	5.593	4.861
67.013	573.643	42.86	0.77	0.815	33.168	0.137	0.002	3.495	0.85	0.516	0.801	8.262	4.071
95.096	596.067	50.735	0.773	82.067	91.299	0.873	0.198	0.253	0.466	1.029	0.354	4.522	4.176
85.607	714.473	0.639	0.982	39.351	40.376	0.66	0.358	2.371	0.934	0.263	0.747	8.246	0.255
82.711	753.703	36.059	0.322	87.991	56.078	0.097	0.172	7.212	0.37	1.385	0.381	8.637	1.546
56.709	247.505	46.943	0.042	59.844	70.113	0.526	0.749	5.257	0.674	0.351	0.626	0.544	0.46
75.063	141.796	15.101	0.223	3.217	44.737	0.119	0.753	3.709	0.022	0.789	0.2	7.278	3.731
40.123	319.554	41.82	0.451	9.522	20.24	0.907	0.649	3.475	0.412	1.23	0.805	9.622	1.256
11.103	237.357	37.114	0.567	91.623	96.908	0.714	0.386	6.413	0.812	0.606	0.753	0.201	2.054
70.122	248.594	7.721	0.993	61.385	3.418	0.659	0.953	1.827	0.777	1.237	0.884	4.884	0.873
15.799	405.661	8.005	0.392	96.649	86.233	0.595	0.27	3.838	0.263	1.249	0.275	8.814	4.273
44.71	502.213	55.813	0.669	29.032	45.146	0.366	0.72	3.991	0.545	0.213	0.117	6.363	1.52
7.743	360.64	21.363	0.393	51.872	53.127	0.154	0.306	0.873	0.312	0.411	0.938	0.869	3.881
76.54	58.807	23.316	0.124	69.802	4.663	0.478	0.816	4.245	0.168	0.017	0.754	5.379	2.664
24.906	341.359	35.218	0.025	67.364	84.686	0.956	0.759	5.218	0.645	1.433	0.017	4.303	1.703
80.154	443.455	55.228	0.131	38.563	7.456	0.117	0.173	0.86	0.019	0.723	0.961	5.553	1.96
69.576	450.93	11.247	0.604	29.554	0.409	0.52	0.717	1.515	0.156	1.274	0.845	6.585	0.938
17.212	136.153	55.624	0.655	4.08	38.481	0.135	0.699	0.754	0.459	0.506	0.789	7.618	1.643
32.402	415.957	33.357	0.068	4.154	21.265	0.862	0.492	6.341	0.454	0.469	0.427	1.714	3.469
45.097	112.466	13.016	0.684	84.478	88.519	0.336	0.645	0.187	0.131	1.423	0.828	4.091	3.109
84.515	138.578	49.271	0.111	97.342	70.168	0.332	0.841	4.019	0.496	0.322	0.001	9.23	0.508
26.878	137.39	3.063	0.997	60.894	34.327	0.446	0.035	3.583	0.562	1.225	0.911	3.209	1.823
88.617	743.877	19.279	0.375	22.929	86.544	0.241	0.364	6.454	0.318	0.807	0.733	9.461	2.441
74.947	695.168	52.017	0.017	51.35	29.756	0.622	0.356	5.172	0.368	0.158	0.578	1.989	4.11
37.217	605.571	56.957	0.591	54.68	48.72	0.15	0.817	7.208	0.232	1.173	0.703	7.992	4.392
28.944	545.155	41.194	0.384	32.374	51.451	0.143	0.52	2.234	0.199	0.61	0.085	1.917	2.606
41.13	362.422	36.072	0.927	25.831	98.129	0.151	0.469	0.394	0.332	1.044	0.97	1.268	3.497
23.463	785.556	44.295	0.639	47.041	42.259	0.526	0.994	2.539	0.183	0.672	0.808	4.042	3.593
26.78	703.608	24.03	0.675	85.08	61.049	0.633	0.165	5.959	0.309	0.729	0.55	5.604	4.408
94.937	222.136	32.65	0.96	96.774	90.139	0.831	0.328	0.681	0.106	0.786	0.846	9.199	2.92
18.995	615.199	10.065	0.698	41.847	79.44	0.54	0.558	6.662	0.052	0.534	0.033	4.794	4.216
22.712	530.428	17.564	0.888	43.428	32.96	0.414	0.971	6.748	0.115	0.478	0.826	0.186	3.219
49.455	30.765	57.047	0.042	46.391	4.761	0.553	0.152	5.752	0.995	1.013	0.142	8.507	4.879
8.798	664.328	18.978	0.092	10.05	52.361	0.06	0.661	4.673	0.353	0.78	0.327	1.966	4.363
2.246	603.912	23.439	0.852	64.467	90.24	0.658	0.53	5.223	0.167	1.186	0.221	5.596	3.588
86.917	370.911	35.165	0.994	25.925	75.558	0.345	0.578	0.041	0.903	0.617	0.142	9.871	2.171
49.547	375.069	26.739	0.364	34.761	49.84	0.811	0.445	4.705	0.137	0.304	0.229	5.001	2.295
26.734	555.327	55.653	0.194	76.608	4.968	0.407	0.397	1.54	0.678	0.769	0.944	0.385	2.862
4.947	650.839	36.411	0.39	52.019	49.541	0.426	0.61	2.751	0.113	0.158	0.806	2.982	0.152
75.887	83.459	46.599	0.731	54.93	4.26	0.094	0.07	0.129	0.775	0.807	0.886	0.74	3.371
91.589	582.701	23.917	0.468	12.799	69.866	0.975	0.98	5.228	0.951	1.156	0.08	0.444	4.777
73.159	314.059	22.338	0.833	27.216	48.567	0.99	0.12	1.197	0.252	0.737	0.394	8.523	0.896
49.803	110.981	43.787	0.943	6.363	41.539	0.526	0.376	4.33	0.42	0.824	0.658	9.328	3.46
83.685	173.179	55.64	0.687	92.297	58.544	0.997	0.22	3.543	0.532	1.193	0.056	6.94	4.71
56.938	589.829	42.666	0.652	42.65	20.292	0.374	0.432	1.131	0.37	0.066	0.377	3.568	1.513
63.414	238.496	10.521	0.425	82.333	45.14	0.309	0.323	0.745	0.765	0.136	0.128	1.652	4.799
62.496	609.481	59.987	0.838	95.511	45.146	0.51	0.282	4.316	0.06	1.227	0.463	9.408	0.277
68.056	778.404	22.697	0.684	95.975	56.981	0.766	0.36	6.476	0.617	1.198	0.997	7.379	1.067
17.911	754.717	40.726	0.549	14.57	29.441	0.281	0.213	2.307	0.472	0.866	0.383	2.971	4.834
93.887	583.295	59.932	0.266	28.834	7.642	0.818	0.055	1.362	0.255	1.423	0.944	3.03	4.193
63.909	232.754	16.971	0.1	35.789	77.819	0.69	0.848	0.368	0.597	0.91	0.549	1.308	4.43
86.34	140.014	28.467	0.385	35.942	28.303	0.929	0.451	1.133	0.807	0.207	0.032	9.228	0.403
92.59	63.436	56.208	0.442	11.646	17.789	0.214	0.384	5.344	0.034	0.108	0.693	7.842	0.051
90.085	150.137	25.895	0.21	88.43	4.578	0.149	0.79	7.39	0.577	0.07	0.873	7.96	3.061
88.281	291.908	49.623	0.565	99.268	94.244	0.107	0.155	0.863	0.402	0.314	0.878	5.485	1.696
53.435	770.434	55.547	0.604	34.55	77.844	0.056	0.209	6.914	0.682	1.064	0.632	7	4.7
33.378	432.614	29.98	0.442	1.248	11.213	0.89	0.405	2.192	0.735	0.01	0.336	1.994	0.755
53.404	106.972	29.681	0.758	5.725	82.778	0.377	0.821	1.299	0.923	1.422	0.994	7.957	4.507
5.49	454.791	52.528	0.725	61.922	30.543	0.351	0.82	7.2	0.72	0.657	0.205	3.534	3.654
87.472	233.868	35.101	0.369	84.405	17.392	0.421	0.822	4.453	0.545	0.118	0.048	2.498	4.051
52.541	407.146	33.304	0.435	93.893	63.805	0.859	0.118	2.716	0.04	0.255	0.514	5.258	4.691
97.128	693.262	53.193	0.844	34.193	61.449	0.249	0.928	4.445	0.291	0.491	0.352	2.818	3.728
75.582	621.188	3.11	0.5	58.318	34.605	0.515	0.089	1.206	0.881	0.973	0.957	3.221	1.893
58.8	626.114	55.413	0.255	46.913	36.741	0.259	0.277	4.324	0.927	0.805	0.8	5.961	4.649
37.718	74.202	9.789	0.2	60.085	55.889	0.348	0.868	5.766	0.294	0.18	0.748	1.296	2.905
12.278	771.795	30.352	0.105	48.085	0.647	0.759	0.631	7.297	0.324	1.069	0.628	3.412	1.229
13.578	746.698	55.085	0.559	58.306	73.183	0.07	0.22	1.648	0.42	0.219	0.859	1.354	1.489
7.91	688.485	58.976	0.029	84.622	44.859	0.285	0.849	5.957	0.351	0.001	0.938	3.712	3.981
60.634	491.991	31.401	0.613	45.833	82.849	0.355	0.184	7.124	0.066	0.167	0.733	5.912	2.277
54.048	49.724	16.912	0.899	58.48	97.296	0.009	0.79	6.556	0.408	1.251	0.708	3.014	0.819
92.853	769.469	36.534	0.372	31.462	56.359	0.93	0.804	2.565	0.39	1.141	0.825	1.042	0.156
47.957	589.334	5.332	0.127	30.47	58.998	0.605	0.763	3.563	0.497	0.619	0.47	2.618	4.004
32.093	800.976	57.531	0.327	77.371	0.391	0.514	0.906	1.413	0.264	0.769	0.665	4.91	4.142
89.285	141.325	50.436	0.88	61.507	11.826	0.731	0.84	0.329	0.453	0.74	0.831	9.982	4.399
65.041	766.895	57.527	0.636	14.808	70.04	0.498	0.176	7.428	0.667	1.305	0.171	4.915	1.98
17.429	339.404	6.362	0.002	47.072	69.741	0.706	0.576	4.605	0.445	1.206	0.881	6.691	0.572
6.391	646.335	16.804	0.855	95.804	41.917	0.767	0.171	6.368	0.059	0.376	0.328	5.562	4.109
95.795	240.798	2.42	0.38	96.991	78.686	0.394	0.448	6.292	0.243	0.53	0.444	9.591	3.11
24.708	251.836	0.927	0.229	49.498	57.064	0.977	0.588	1.839	0.501	0.97	0.647	0.862	2.132
98.694	787.339	30.755	0.876	79.18	60.14	0.656	0.294	0.131	0.118	0.997	0.124	6.113	4.913
88.244	536.467	40.926	0.449	12.247	73.547	0.378	0.181	6.533	0.145	0.471	0.725	0.759	0.775
53.99	608.541	54.664	0.406	45.491	3.665	0.295	0.856	6.506	0.786	0.841	0.444	7.844	1.827
96.872	790.903	21.466	0.366	2.069	37.577	0.715	0.282	3.773	0.114	1.231	0.357	1.852	1.478
67.937	327.499	4.838	0.919	52.412	7.105	0.191	0.772	2.492	0.625	1.194	0.018	4.033	0.42
45.412	466.894	49.671	0.676	24.1	2.469	0.31	0.125	2.28	0.368	1.258	0.527	9.892	3.462
21.574	718.186	1.11	0.515	42.027	1.352	0.546	0.716	3.813	0.541	0.906	0.946	5.07	1.575
75.463	310.941	6.763	0.083	35.902	9.29	0.876	0.13	4.079	0.625	1.095	0.065	6.401	2.494
92.215	321.336	26.52	0.393	21.43	43.144	0.824	0.419	7.267	0.616	0.411	0.431	1.415	0.555
80.102	788.923	16.852	0.121	83.068	4.285	0.505	0.201	1.241	0.259	1.229	0.129	5.539	1.646
31.834	401.726	48.013	0.354	34.458	75.689	0.356	0.673	3.477	0.957	0.471	0.247	2.112	1.855
90.948	307.847	5.361	0.743	48.463	18.247	0.211	0.995	3.745	0.069	1.413	0.941	1.24	0.372
39.18	198.945	19.011	0.788	20.612	6.549	0.655	0.739	2.417	0.344	1.071	0.184	5.276	1.126
62.267	785.977	56.347	0.089	55.574	84.851	0.1	0.107	3.015	0.492	1.448	0.59	0.014	1.233
6.204	572.083	53.173	0.158	64.766	96.835	0.522	0.497	7.495	0.211	0.622	0.127	6.932	2.452
35.124	536.517	55.617	0.68	40.043	40.706	0.22	0.472	5.639	0.805	0.347	0.267	2.759	0.752
15.119	108.358	41.6	0.49	20.438	58.229	0.016	0.744	1.487	0.562	0.686	0.049	0.609	2.739
77.966	559.188	37.448	0.749	66.192	42.36	0.097	0.935	1.761	0.816	1.114	0.236	0.845	0.334
21.714	506.593	57.183	0.963	1.276	77.471	0.528	0.033	0.259	0.556	0.786	0.164	4.438	1.728
21.302	773.577	40.008	0.675	29.53	66.817	0.476	0.155	2.231	0.093	0.289	0.136	8.783	2.958
96.966	189.49	43.948	0.996	42.613	93.225	0.628	0.763	6.388	0.923	1.302	0.777	1.313	1.698
95.877	63.139	29.364	0.593	64.684	45.256	0.537	0.863	5.037	0.464	0.187	0.218	9.232	4.706
23.93	435.312	7.756	0.835	0.015	1.599	0.162	0.756	5.474	0.193	0.037	0.195	7.341	0.936
7.935	452.736	39.455	0.393	82.888	26.64	0.392	0.099	4.516	0.115	0.399	0.678	7.234	0.171
73.843	552.728	41.126	0.224	37.144	25.105	0.406	0.685	4.06	0.044	0.56	0.548	0.435	0.124
5.109	82.147	23.734	0.641	7.324	91.54	0.689	0.547	3.496	0.607	0.14	0.788	0.563	0.493
26.044	741.228	29.549	0.891	23.264	9.049	0.058	0.212	5.515	0.056	1.039	0.599	0.866	1.604
63.881	354.724	11.547	0.445	69.955	49.202	0.228	0.627	3.628	0.224	0.693	0.846	3.264	0.422
63.842	771.424	36.008	0.938	74.441	71.337	0.586	0.17	0.067	0.876	0.619	0.744	5.051	3.594
27.418	610.372	54.864	0.285	93.097	65.197	0.305	0.629	2.288	0.85	0.612	0.593	1.043	4.452
84.735	27.894	40.877	0.392	93.487	88.723	0.07	0.119	5.643	0.442	0.763	0.549	9.12	0.492
3.363	395.637	47.553	0.243	15.195	95.172	0.594	0.137	0.382	0.705	0.849	0.279	1.393	4.827
21.598	535.403	6.036	0.83	55.583	17.737	0.324	0.845	5.917	0.556	1.433	0.466	6.075	2.066
56.957	614.53	6.878	0.183	45.363	55.3	0.46	0.262	3.795	0.322	1.029	0.756	9.495	4.301
93.353	392.692	9.703	0.686	10.712	83.804	0.876	0.428	4.255	0.863	0.814	0.89	5.932	4.18
68.813	128.752	32.145	0.286	58.007	53.789	0.258	0.072	1.721	0.824	0.15	0.297	4.239	1.959
2.313	274.31	1.229	0.272	93.875	90.182	0.409	0.028	5.651	0.372	1.106	0.692	8.332	2.378
30.708	320.346	47.434	0.103	79.751	53.432	0.005	0.055	0.043	0.384	0.478	0.033	8.401	4.345
83.197	264.014	10.432	0.289	11.551	61.98	0.732	0.094	1.577	0.049	0.493	0.799	7.981	2.8
89.642	59.055	20.667	0.044	88.232	44.7	0.512	0.694	6.804	0.455	1.241	0.541	4.39	4.778
97.858	154.344	10.203	0.295	70.803	11.621	0.281	0.018	6.005	0.023	1.305	0.48	1.194	3.097
82.69	268.815	16.826	0.14	48.695	95.053	0.181	0.355	6.906	0.488	0.392	0.817	3.246	4.05
73.345	171.843	53.413	0.884	97.9	53.838	0.771	0.877	2.99	0.495	0.947	0.889	3.016	4.948
95.175	652.844	37.9	0.095	72.491	15.265	0.904	0.843	1.736	0.052	0.118	0.29	0.981	4.005
10.547	311.906	1.198	0.798	19.565	72.643	0.962	0.456	0.688	0.814	1.485	0.131	5.094	0.007
85.083	716.428	32.628	0.186	3.446	60.439	0.405	0.256	3.461	0.216	0.322	0.282	4.221	4.707
59.804	188.302	49.134	0.508	13.52	12.531	0.755	0.918	6.897	0.469	0.015	0.907	0.997	3.318
9.757	385.91	12.915	0.671	36.955	74.035	0.598	0.31	0.64	0.263	1.024	0.999	7.542	4.368
80.279	727.764	34.99	0.545	39.228	93.548	0.11	0.822	5.571	0.944	0.892	0.709	4.23	3.013
29.402	491.966	38.455	0.084	64.043	0.824	0.775	0.262	3.61	0.036	0.37	0.444	9.356	1.848
84.497	619.728	59.042	0.73	96.606	97.891	0.694	0.394	0.809	0.876	0.133	0.677	0.945	3.07
8.252	256.267	54.479	0.263	22.205	50.951	0.149	0.002	2.095	0.959	1.169	0.078	2.678	2.606
30.561	361.58	16.359	0.959	92.697	6.226	0.803	0.568	2.836	0.55	1.081	0.833	0.782	2.739
50.81	505.628	16.835	0.36	37.919	5.353	0.319	0.987	3.31	0.795	0.561	0.415	3.138	3.577
74.783	96.576	54.578	0.083	86.404	38.035	0.226	0.031	0.574	0.892	1.41	0.462	1.335	2.479
59.987	694.821	41.029	0.454	75.75	24.958	0.982	0.542	3.638	0.955	0.452	0.442	0.143	3.654
49.165	437.96	1.363	0.261	91.577	33.854	0.24	0.946	3.386	0.659	0.944	0.139	0.931	2.606
48.747	480.16	35.253	0.939	77.795	74.483	0.513	0.82	0.549	0.495	0.199	0.637	9.682	2.454
94.113	209.934	56.639	0.531	12.122	71.7	0.18	0.738	6.408	0.771	0.72	0.386	6.841	2.887
39.32	733.58	50.114	0.628	97.903	9.613	0.342	0.466	3.347	0.215	0.601	0.874	9.875	3.904
68.938	149.939	26.893	0.973	21.104	96.561	0.012	0.039	5.553	0.701	0.973	0.324	8.02	4.671
6.961	587.453	44.732	0.755	19.413	15.439	0.116	0.945	3.892	0.37	1.029	0.377	4.515	1.109
94.424	296.981	57.093	0.269	42.161	24.296	0.205	0.174	0.67	0.73	0.443	0.071	9.226	2.499
30.912	774.171	1.119	0.702	6.586	37.321	0.007	0.671	3.712	0.818	0.912	0.724	6.539	2.953
64.437	214.438	19.59	0.325	8.219	21.21	0.083	0.037	6.91	0.746	1.239	0.175	3.145	0.005
66.076	616.09	40.529	0.662	89.822	25.413	0.829	0.63	1.742	0.806	0.714	0.264	4.033	4.23
10.926	446.004	54.369	0.621	21.793	20.927	0.902	0.5	3.54	0.327	1.191	0.163	5.224	1.043
7.886	162.438	36.184	0.563	36.72	32.826	0.545	0.275	6.795	0.454	1.492	0.975	7.171	2.748
30.03	112.145	11.089	0.588	85.937	83.413	0.155	0.296	4.73	0.119	0.839	0.493	8.515	1.897
51.817	242.53	24.135	0.545	26.759	78.024	0.842	0.194	3.148	0.122	1.456	0.143	6.701	2.086
89.914	378.188	24.917	0.32	77.499	89.413	0.335	0.113	4.016	0.226	0.141	0.879	9.193	4.828
10.92	644.479	13.097	0.34	39.769	16.602	0.387	0.535	0.909	0.762	0.201	0.212	4.445	0.52
55.055	391.627	16.222	0.88	57.106	59.868	0.562	0.196	6.889	0.541	1.27	0.314	3.859	2.653
12.058	330.593	16.028	0.044	99.817	78.75	0.76	0.546	2.284	0.764	0.794	0.039	5.049	3.232
90.167	111.377	42.498	0.964	15.989	56.511	0.346	0.641	7.421	0.759	0.836	0.25	3.369	4.242
6.476	421.501	55.259	0.181	99.161	28.751	0.509	0.991	2.8	0.247	0.19	0.52	7.165	4.435
61.66	736.08	41.23	0.455	10.773	19.211	0.358	0.338	3.759	0.47	0.487	0.335	1.229	2.293
65.743	722.195	38.534	0.804	73.965	4.95	0.979	0.718	7.455	0.916	1.374	0.5	2.537	1.57
48.662	606.561	6.977	0.904	96.109	90.405	0.58	0.98	1.824	0.198	0.553	0.211	3.532	3.207
52.235	422.219	52.33	0.687	27.107	14.005	0.996	0.483	5.564	0.105	0.731	0.849	4.516	3.348
20.991	306.436	58.809	0.026	94.128	29.438	0.748	0.112	5.393	0.78	1.118	0.95	8.487	4.901
16.858	120.609	18.163	0.632	6.113	96.051	0.013	0.286	1.735	0.085	0.743	0.113	4.339	0.406
51.131	569.683	34.887	0.375	1.663	92.593	0.611	0.65	2.057	0.14	0.108	0.189	2.897	2.627
47.893	211.147	56.604	0.663	58.522	58.516	0.27	0.209	1.287	0.699	0.24	0.868	5.65	4.575
13.312	791.472	56.873	0.139	93.295	10.065	0.519	0.169	4.54	0.442	0.067	0.81	6.791	0.93
36.589	17.87	6.9	0.501	15.278	9.555	0.821	0.092	6.105	0.677	0.968	0.46	6.118	3.667
98.135	586.092	13.08	0.132	93.442	92.361	0.094	0.254	3.744	0.899	0.702	0.35	2.033	2.367
99.426	284.953	8.974	0.342	7.627	19.016	0.274	0.46	3.642	0.985	0.678	0.848	1.169	1.095
47.688	25.048	57.915	0.136	26.017	7.147	0.635	0.815	7.293	0.37	1.009	0.296	2.41	1.233
66.741	424.57	11.63	0.78	17.02	8.524	0.658	0.171	7.194	0.097	0.609	0.306	9.857	1.93
7.273	217.21	27.974	0.37	68.343	46.873	0.335	0.33	6.019	0.335	1.168	0.159	7.635	3.782
74.972	340.988	19.262	0.723	2.869	34.996	0.371	0.212	6.925	0.673	0.25	0.6	8.061	2.074
6.864	120.956	35.772	0.743	99.396	19.263	0.639	0.876	6.921	0.074	0.479	0.834	8.158	1.104
47.581	708.483	11.217	0.611	62.774	96.097	0.481	0.287	2.98	0.402	1.367	0.296	0.795	3.425
42.167	47.1	51.669	0.226	3.974	0.082	0.199	0.355	2.851	0.005	0.727	0.42	7.959	2.341
80.422	537.804	54.893	0.211	65.792	64.501	0.266	0.212	1.766	0.39	1.065	0.003	4.654	3.134
32.991	143.083	46.819	0.796	35.746	52.611	0.032	0.054	5.169	0.286	1.07	0.437	4.768	0.113
23.234	599.16	50.629	0.831	74.651	62.725	0.445	0.99	3.569	0.055	0.937	0.945	4.542	2.664
8.783	797.14	57.263	0.632	16.642	3.537	0.746	0.21	4.15	0.05	1.118	0.428	7.717	2.363
32.865	197.534	22.638	0.181	49.471	34.184	0.709	0.731	6.502	0.638	0.694	0.149	7.164	0.252
19.758	504.91	22.241	0.164	19.831	33.311	0.278	0.309	1.583	0.216	0.961	0.392	7.532	1.004
27.711	66.554	31.306	0.353	16.425	61.715	0.516	0.594	0.404	0.781	1.366	0.198	8.437	1.852
9.812	142.167	25.007	0.799	10.984	52.229	0.51	0.866	1.574	0.731	1.204	0.416	0.273	3.408
60.027	159.468	57.745	0.647	2.167	44.27	0.278	0.62	1.937	0.823	0.284	0.638	4.37	3.727
26.621	471.027	18.566	0.371	70.409	55.089	0.585	0.299	2.66	0.585	1.256	0.502	8.494	3.459
4.761	430.362	47.467	0.409	91.241	78.744	0.74	0.988	3.52	0.086	1.467	0.343	6.197	2.737
97.653	432.787	51.272	0.118	49.306	38.615	0.837	0.578	0.212	0.005	0.42	0.936	9.929	0.349
3.79	801.273	24.455	0.678	71.764	18.989	0.01	0.847	5.987	0.139	1.154	0.055	2.009	1.079
80.721	545.031	12.981	0.972	89.383	90.423	0.137	0.405	1.355	0.107	1.375	0.775	9.526	0.988
64.62	541.318	47.295	0.554	6.699	10.892	0.183	0.677	2.692	0.453	1.085	0.562	9.938	4.059
16.651	382.445	22.023	0.765	18.793	77.932	0.164	0.379	1.062	0.065	1.165	0.34	2.116	1.656
55.947	315.371	22.944	0.723	16.669	43.165	0.168	0.156	3.433	0.585	0.053	0.166	3.438	0.33
82.116	37.398	40.624	0.198	91.604	43.269	0.916	0.377	1.256	0.556	1.479	0.974	6.603	1.738
30.787	124.099	28.811	0.851	97.992	20.93	0.097	0.977	4.604	0.751	0.759	0.893	8.62	2.249
75.259	144.345	23.071	0.774	24.689	7.892	0.67	0.138	2.972	0.235	1.005	0.005	4.319	2.924
4.306	666.086	6.363	0.502	38.801	75.573	0.925	0.006	4.773	0.898	1.491	0.843	8.122	2.538
77.966	787.19	0.449	0.913	68.456	71.557	0.769	0.128	5.971	0.09	0.165	0.943	0.571	1.5
79.998	67.618	29.527	0.135	49.608	82.394	0.319	0.745	1.88	0.888	0.575	0.898	6.974	0.533
38.636	136.252	48.458	0.877	87.561	15.967	0.187	0.974	6.484	0.136	0.793	0.477	5.528	0.177
17.289	673.461	2.916	0.62	4.236	79.638	0.248	0.462	1.905	0.686	0.316	0.285	4.523	0.014
21.287	31.73	46.91	0.402	88.348	57.506	0.898	0.716	3.017	0.985	0.414	0.102	4.738	4.691
28.449	397.988	39.333	0.757	6.375	81.094	0.449	0.577	3.599	0.24	1.267	0.796	3.991	4.108
82.455	329.256	59.273	0.885	72.802	97.293	0.795	0.304	5.721	0.522	0.065	0.169	7.042	4.98
45.082	681.184	6.988	0.55	67.211	62.188	0.754	0.165	4.62	0.535	0.969	0.527	8.947	4.115
79.894	429.644	53.75	0.038	87.262	53.926	0.403	0.031	5.265	0.433	0.021	0.018	4.589	1.601
67.47	318.663	56.029	0.728	14.307	88.733	0.842	0.855	5.647	0.887	0.85	0.368	5.012	1.53
98.407	634.455	34.583	0.885	30.512	96.387	0.984	0.311	3.274	0.7	1.317	0.786	2.43	0.883
65.587	687.049	13.875	0.156	63.042	60.811	0.828	0.065	0.655	0.379	1.075	0.795	6.902	4.022
11.173	766.598	27.478	0.337	52.446	84.619	0.049	0.232	6.738	0.554	0.503	0.466	9.95	2.678
1.703	241.565	52.845	0.661	82.003	74.184	0.922	0.576	0.517	0.186	0.342	0.4	6.504	4.984
92.126	182.288	46.418	0.05	73.806	35.765	0.811	0.102	4.234	0.936	0.539	0.129	9.466	3.244
53.148	173.254	42.457	0.405	85.641	70.489	0.79	0.06	0.771	0.914	1.302	0.736	8.547	0.412
68.3	215.676	16.881	0.457	52.425	27.006	0.91	0.455	5.8	0.295	0.211	0.889	4.899	3.134
92.987	461.869	17.326	0.412	3.168	68.111	0.882	0.339	2.419	0.713	1.364	0.943	7.567	4.591
64.113	183.451	0.513	0.323	73.754	84.634	0.948	0.353	1.804	0.751	0.585	0.421	1.848	1.944
98.315	168.402	20.107	0.422	15.195	50.084	0.37	0.199	4.104	0.323	0.659	0.036	4.783	0.434
53.502	768.182	15.61	0.651	16.391	55.126	0.048	0.83	5.048	0.355	1.132	0.643	5.745	3.656
62.972	455.063	10.988	0.84	30.903	46.522	0.275	0.423	7.305	0.108	0.175	0.182	7.247	4.393
14.283	55.936	35.083	0.777	99.042	70.684	0.03	0.707	0.664	0.519	0.78	0.838	3.52	4.035
56.667	369.129	34.422	0.547	11.71	99.374	0.298	0.604	0.268	0.119	0.145	0.476	5.547	2.883
84.066	155.557	24.787	0.719	16.153	71.062	0.879	0.337	5.936	0.804	1.117	0.958	2.388	0.502
57.717	748.257	49.019	0.577	44.353	48.894	0.536	0.351	6.168	0.846	1.423	0.189	1.708	0.194
60.775	428.53	18.911	0.916	78.488	88.232	0.202	0.717	0.501	0.265	0.827	0.374	3.392	0.858
54.897	774.443	45.81	0.556	39.952	47.188	0.274	0.772	0.943	0.363	0.937	0.955	6.88	4.983
86.621	429.273	52.428	0.982	53.752	3.03	0.383	0.531	4.946	0.542	1.014	0.01	3.367	0.768
27.271	801.199	49.486	0.232	98.389	96.493	0.973	0.837	1.234	0.477	0.678	0.339	0.335	1.9
13.645	272.206	41.305	0.706	14.53	5.731	0.287	0.607	0.883	0.082	0.915	0.71	3.299	1.642
32.212	660.616	45.678	0.685	41.484	41.307	0.106	0.405	7.444	0.05	0.524	0.498	8.327	4.699
85.379	188.896	36.545	0.815	7.852	98.151	0.825	0.66	1.836	0.266	1.45	1	9.919	1.087
23.441	525.973	11.518	0.911	96.899	26.53	0.244	0.547	0.892	0.358	1.032	0.677	4.82	0.515
94.073	147.538	35.169	0.619	25.816	25.877	0.462	0.643	2.401	0.057	0.108	0.246	6.98	3.142
45.241	294.779	54.345	0.637	19.407	80.773	0.292	0.438	4.48	0.945	1.465	0.8	7.229	4.965
99.966	491.496	8.926	0.268	42.064	88.086	0.119	0.228	4.278	0.093	0.74	0.672	9.341	0.575
68.859	502.732	11.639	0.49	80.361	7.736	0.87	0.547	2.979	0.406	0.806	0.013	0.299	2.457
39.692	441.673	5.537	0.459	47.014	1.297	0.863	0.383	5.245	0.131	0.388	0.944	2.914	2.324
14.521	647.919	43.139	0.209	51.399	81.152	0.834	0.406	6.616	0.644	0.199	0.313	1.472	3.739
18.418	542.358	6.283	0.806	28.285	55.647	0.523	0.511	1.913	0.495	0.155	0.149	2.999	1.275
0.433	410.561	57.675	0.514	68.285	53.035	0.793	0.883	2.285	0.919	1.186	0.021	2.609	1.332
86.694	94.968	25.195	0.273	63.991	59.114	0.021	0.596	2.637	0.775	0.465	0.141	8.813	1.646
40.73	17.474	15.066	0.704	96.71	13.486	0.558	0.813	0.161	0.149	0.566	0.434	7.259	1.302
61.025	223.967	45.753	0.695	88.226	80.541	0.793	0.067	6.647	0.708	1.036	0.512	9.26	1.897
40.376	463.057	49.709	0.159	47.157	94.879	0.533	0.156	1.876	0.97	0.806	0.139	0.711	4.855
69.277	100.116	29.231	0.107	12.445	37.358	0.532	0.124	0.299	0.918	0.193	0.991	0.591	3.946
68.758	662.423	28.426	0.78	12.726	7.48	0.734	0.663	1.953	0.728	1.469	0.81	3.462	3.696
0.58	161.769	31.599	0.078	6.201	92.264	0.466	0.779	4.705	0.269	1.499	0.017	6.692	3.126
97.861	501.198	7.47	0.138	44.53	38.936	0.951	0.542	4.097	0.43	0.594	0.532	8.361	2.034
27.158	242.431	10.653	0.896	18.171	86.459	0.868	0.481	6.868	0.007	1.234	0.687	3.608	1.496
27.754	30.79	37.649	0.9	46.748	59.557	0.252	0.802	2.798	0.351	0.352	0.279	9.115	3.711
54.762	163.403	30.112	0.257	16.37	8.435	0.432	0.446	7.264	0.831	1.19	0.366	7.824	0.289
54.485	722.467	33.39	0.976	79.864	61.702	0.177	0.127	5.876	0.141	0.917	0.917	4.07	3.308
61.675	663.239	48.696	0.276	7.013	38.871	0.742	0.456	3.938	0.619	0.793	0.128	9.027	1.226
25.288	768.652	55.922	0.03	18.537	36.439	0.17	0.233	2.036	0.483	0.908	0.518	5.622	3.324
16.15	516.692	59.313	0.221	17.481	86.55	0.44	0.468	0.197	0.919	0.855	0.927	8.783	1.653
36.659	320.643	50.695	0.548	32.749	67.708	0.712	0.985	4.173	0.269	0.837	0.512	3.446	3.774
31.15	770.36	51.695	0.587	62.709	0.031	0.923	0.501	5.645	0.527	0.064	0.176	3.067	0.663
23.722	303.466	33.782	0.744	59.377	14.856	0.882	0.057	5.965	0.505	0.688	0.879	0.225	4.007
35.6	495.406	10.534	0.953	18.29	67.345	0.701	0.647	2.233	0.788	0.682	0.322	5.13	3.138
28.01	448.529	46.15	0.294	19.147	71.874	0.238	0.899	6.187	0.363	0.997	0.911	2.936	2.163
26.173	589.136	26.655	0.861	60.668	63.674	0.915	0.208	6.477	0.63	0.229	0.169	1.99	1.619
76.946	678.808	18.235	0.397	23.136	48.03	0.713	0.196	1.611	0.552	1.048	0.484	2.314	3.794
24.54	180.06	48.879	0.534	66.784	37.916	0.241	0.639	2.076	0.025	0.668	0.278	9.192	2.734
24.955	478.378	16.605	0.011	16.248	22.748	0.184	0.126	5.192	0.175	0.472	0.154	9.082	0.734
15.342	322.375	37.12	0.064	55.895	4.727	0.402	0.622	2.212	0.649	0.12	0.84	0.61	1.149
55.574	244.411	46.575	0.52	35.096	99.496	0.199	0.559	3.589	0.054	0.082	0.093	9.123	2.529
91.858	753.505	8.92	0.599	66.295	92.651	0.168	0.089	6.28	0.063	0.99	0.151	9.213	0.385
88.58	461.003	48.781	0.634	26.594	32.136	0.558	0.123	6.595	0.736	1.092	0.769	2.31	3.724
2.161	779.666	1.246	0.381	53.114	52.864	0.87	0.697	2.679	0.997	1.415	0.298	7.168	1.819
38.78	579.583	39.398	0.083	94.031	34.98	0.861	0.799	5.518	0.752	0.49	0.772	2.385	4.187
80.966	457.761	53.287	0.15	31.672	20.157	0.499	0.977	5.926	0.259	1.107	0.035	5.637	1.646
95.92	380.069	31.586	0.908	22.089	26.829	0.088	0.631	5.085	0.752	0.568	0.085	9.34	4.523
83.718	443.777	52.239	0.825	37.242	99.829	0.303	0.671	3.747	0.725	0.965	0.239	2.346	0.808
0.8	796.768	47.282	0.804	93.28	12.885	0.725	0.325	1.239	0.469	0.523	0.911	2.516	2.69
22.697	24.949	30.15	0.274	88.614	94.308	0.704	0.209	3.908	0.691	0.091	0.852	4.829	0.871
43.767	181.124	30.628	0.361	58.516	88.018	0.205	0.028	4.981	0.835	1.443	0.574	3.27	4.219
51.689	756.772	52.495	0.946	92.352	43.693	0.374	0.632	2.214	0.965	0.118	0.022	5.274	4.885
70.348	438.406	35.246	0.134	76.37	64.04	0.391	0.724	4.82	0.432	1.46	0.597	1.861	0.106
69.652	170.754	37.336	0.794	69.268	97.464	0.638	0.983	0.855	0.334	1.408	0.34	5.55	2.228
8.173	93.681	43.899	0.477	1.178	94.034	0.887	0.35	7.138	0.597	0.681	0.524	5.4	1.691
26.411	794.516	3.977	0.93	87.234	23.151	0.021	0.064	6.039	0.751	0.145	0.787	4.305	0.783
90.96	145.162	39.637	0.103	92.846	1.331	0.92	0.241	2.079	0.404	1.252	0.898	3.608	3.654
27.595	96.7	49.189	0.381	7.288	54.109	0.997	0.962	6.505	0.772	0.644	0.332	8.501	4.314
12.723	359.204	48.279	0.486	52.306	32.023	0.913	0.905	2.02	0.153	0.429	0.812	7.852	2.874
64.547	211.567	6.193	0.858	55.678	44.963	0.823	0.655	3.553	0.654	0.132	0.257	5.398	3.002
60.463	222.012	1.577	0.649	69.906	49.837	0.329	0.488	2.609	0.436	0.296	0.076	7.89	0.411
49.562	676.629	33.574	0.161	85.388	2.918	0.962	0.787	4.567	0.091	1.403	0.251	4.241	1.662
8.698	694.673	16.17	0.67	20.838	94.217	0.541	0.859	4.795	0.051	0.262	0.065	1.061	4.38
31.025	546.417	3.748	0.416	49.605	57.698	0.086	0.147	1.606	0.109	0.945	0.39	5.909	3.579
77.682	67.717	51.647	0.625	65.493	38.102	0.965	0.019	5.036	0.484	0.97	0.257	1.669	1.134
8.286	186.941	35.704	0.343	38.569	85.455	0.199	0.954	5.374	0.125	0.366	0.205	9.804	3.905
20.334	226.517	31.654	0.59	25.239	24.351	0.151	0.725	7.072	0.166	0.945	0.977	5.183	4.123
75.863	249.411	15.593	0.833	93.2	74.905	0.035	0.501	6.301	0.861	0.13	0.532	6.603	0.851
74.462	216.394	9.688	0.108	18.451	41.173	0.548	0.954	7.007	0.709	1.38	0.607	3.942	2.089
12.568	43.363	35.596	0.916	66.173	79.55	0.852	0.595	1.866	0.702	0.239	0.607	9.31	0.89
58.193	657.621	5.352	0.146	69.893	29.966	0.885	0.144	1.131	0.584	1.014	0.089	9.499	4.09
6.473	287.106	7.549	0.328	16.095	0.784	0.026	0.175	3.744	0.428	0.847	0.222	9.702	1.746
61.202	224.017	14.848	0.179	61.388	16.007	0.167	0.277	0.13	0.714	0.983	0.521	2.853	1.321
83.215	293.64	16.194	0.917	55.788	55.608	0.697	0.191	0.712	0.049	0.589	0.716	8.904	4.527
53.847	425.882	17.779	0.873	85.821	26.093	0.81	0.875	3.756	0.023	1.227	0.784	8.863	2.942
96.158	275.721	40.199	0.847	93.857	61.58	0.181	0.78	1.975	0.983	0.215	0.323	5.783	4.622
63.976	637.152	29.366	0.835	11.829	19.889	0.992	0.986	6.351	0.515	0.499	0.877	6.251	3.236
54.17	706.652	48.942	0.331	72.253	83.81	0.109	0.749	4.101	0.007	1.278	0.012	1.313	0.639
18.979	459.468	10.073	0.38	76.235	26.054	0.635	0.396	3.031	0.794	1.173	0.8	1.271	3.573
19.285	375.812	33.786	0.379	73.73	95.694	0.356	0.904	4.02	0.574	1.162	0.613	7.328	2.204
81.368	654.651	11.188	0.185	7.361	52.486	0.005	0.747	6.012	0.516	0.292	0.872	2.273	2.934
14.481	184.045	53.6	0.136	14.768	70.473	0.005	0.465	1.519	0.223	0.01	0.797	0.35	1.608
82.015	366.209	31.901	0.335	57.61	44.932	0.523	0.02	2.715	0.865	0.1	0.026	5.599	3.304
53.935	254.732	22.321	0.613	13.938	5.771	0.837	0.388	3.206	0.071	1.148	0.51	1.761	1.635
39.189	530.23	59.474	0.577	0.311	12.159	0.521	0.206	1.565	0.283	0.648	0.484	1.511	4.174
56.697	602.403	59.43	0.531	95.364	51.613	0.405	0.424	4.543	0.965	0.694	0.952	0.674	3.09
5.405	795.803	5.585	0.907	36.909	31.376	0.014	0.939	5.042	0.036	1.236	0.883	3.581	1.855
42.46	617.055	58.459	0.24	14.557	25.797	0.69	0.819	5.697	0.764	0.362	0.075	1.754	1.177
71.148	327.227	47.246	0.828	77.633	7.163	0.778	0.609	7.177	0.385	0.605	0.078	7.317	2.394
47.322	512.905	24.323	0.875	41.704	21.854	0.785	0.35	3.952	0.722	0.63	0.236	3.111	0.59
36.735	544.759	36.145	0.071	15.537	93.347	0.606	0.094	1.568	0.766	0.177	0.041	5.089	4.76
50.761	231.219	41.115	0.672	68.096	6.36	0.152	0.545	6.388	0.004	0.767	0.959	5.642	0.598
3.616	17.994	25.97	0.208	21.598	12.342	0.385	0.901	5.721	0.087	0.274	0.197	5.822	1.686
85.009	215.775	39.023	0.375	77.505	26.841	0.864	0.942	2.21	0.242	0.246	0.035	0.854	4.16
96.713	87.666	46.223	0.679	60.698	33.421	0.009	0.283	0.418	0.68	0.119	0.79	0.778	2.376
16.773	441.227	7.906	0.445	7.953	71.215	0.98	0.974	5.604	0.801	1.088	0.441	5.747	4.766
72.655	649.528	16.007	0.322	76.983	11.957	0.9	0.946	0.868	0.181	0.307	0.064	2.22	2.127
62.026	392.667	32.995	0.043	83.554	97.223	0.99	0.837	0.607	0.166	0.368	0.984	6.863	2.028
57.201	104.521	5.719	0.703	34.748	59.319	0.622	0.412	2.044	0.296	1.487	0.81	1.151	2.147
28.843	358.932	23.959	0.121	82.855	48.238	0.159	0.45	0.263	0.788	1.102	0.226	7.415	2.488
51.353	213.646	47.542	0.567	40.248	19.297	0.325	0.034	3.287	0.734	0.45	0.831	4.884	1.384
94.702	404.671	49.228	0.964	92.566	52.373	0.775	0.713	4.116	0.914	0.753	0.347	7.757	1.411
12.436	199.836	15.229	0.559	23.188	85.217	0.246	0.294	4.354	0.986	1.262	0.652	6.121	4.267
24.619	403.087	29.121	0.928	35.356	27.946	0.881	0.476	6.932	0.441	0.857	0.138	6.602	0.133
15.665	163.254	26.291	0.304	36.488	13.636	0.804	0.326	3.668	0.031	1.346	0.1	3.883	1.988
38.417	336.557	24.431	0.401	20.923	51.979	0.138	0.584	5.747	0.982	0.882	0.576	4.532	2.314
96.524	170.259	12.606	0.924	51.918	89.532	0.576	0.906	1.816	0.719	0.545	0.683	4.111	3.422
51.091	625	35.543	0.96	12.626	52.672	0.194	0.574	5.441	0.987	0.659	0.393	8.8	2.048
26.85	804.194	48.52	0.41	99.646	85.22	0.29	0.392	4.064	0.495	0.994	0.753	5.445	3.192
52.809	730.091	21.869	0.765	90.478	23.576	0.417	0.801	5.968	0.299	0.239	0.948	5.401	2.587
50.316	95.339	42.327	0.931	34.355	44.774	0.498	0.501	6.908	0.609	0.163	0.81	4.783	1.738
76.336	132.044	17.328	0.183	87.539	89.514	0.235	0.57	2.981	0.879	0.947	0.58	7.121	2.324
58.626	693.039	19.396	0.359	21.705	28.892	0.48	0.509	2.781	0.871	0.574	0.62	8.948	3.813
32.792	31.359	33.352	0.998	43.477	44.221	0.698	0.798	6.462	0.808	0.558	0.686	1.081	0.022
90.89	797.536	16.67	0.178	39.088	85.08	0.727	0.494	6.008	0.801	0.857	0.723	4.429	0.616
93.716	270.177	4.257	0.061	18.25	90.219	0.447	0.561	2.36	0.267	0.412	0.025	2.358	4.923
47.185	167.487	39.521	0.497	86.447	76.962	0.787	0.855	4.306	0.447	0.516	0.012	7.991	4.964
71.01	726.675	57.567	0.367	3.845	4.346	0.021	0.117	3.796	0.919	1.282	0.481	7.83	4.773
86.645	134.321	28.474	0.436	18.641	27.067	0.811	0.519	5.602	0.727	1.354	0.98	8.111	1.598
9.024	33.364	21.362	0.05	24.387	91.098	0.688	0.372	6.833	0.361	0.474	0.688	2.832	1.708
92.178	620.693	53.514	0.659	53.38	11.948	0.634	0.281	1.997	0.602	0.017	0.661	2.11	4.094
67.379	672.447	51.426	0.244	87.811	32.014	0.62	0.737	4.771	0.004	1.204	0.799	8.551	2.881
91.195	456.449	24.382	0.462	89.999	9.659	0.035	0.563	5.898	0.26	0.364	0.681	7.59	3.919
51.302	149.023	26.282	0.772	7.968	56.102	0.641	0.768	2.683	0.08	0.968	0.249	6.834	0.409
86.81	456.944	45.472	0.792	7.529	49.864	0.854	0.79	5.033	0.451	0.413	0.087	0.699	4.219
51.317	57.867	41.445	0.86	17.103	5.606	0.851	0.236	6.523	0.574	0.541	0.911	7.277	4.181
39.195	797.461	18.42	0.842	7.526	68.456	0.26	0.597	5.224	0.799	0.309	0.035	9.132	3.905
97.891	252.208	26.316	0.125	97.156	16.19	0.428	0.21	6.97	0.927	1.156	0.536	5.474	2.043
5.155	426.278	55.421	0.734	40.645	34.602	0.474	0.408	4.846	0.879	0.081	0.93	5.698	4.78
32.289	506.148	51.893	0.598	37.837	33.149	0.969	0.837	0.657	0.304	1.415	0.015	7.346	0.376
57.183	482.709	14.958	0.247	18.891	10.291	0.221	0.584	7.308	0.824	0.82	0.592	0.229	3.882
54.381	730.957	46.963	0.132	40.983	8.109	0.832	0.428	1.628	0.456	1.423	0.962	8.764	4.836
24.83	622.5	41.135	0.803	79.47	34.089	0.661	0.572	5.029	0.742	0.796	0.274	4.625	3.006
44.301	800.036	16.634	0.836	98.135	26.331	0.407	0.836	4.468	0.557	0.972	0.39	8.578	1.56
92.599	699.548	40.567	0.027	44.618	3.653	0.325	0.3	7.306	0.938	0.802	0.416	9.313	0.729
80.065	144.642	13.808	0.792	33.226	65.722	0.046	0.601	6.323	0.269	0.262	0.115	2.719	4.167
13.129	219.983	59.875	0.368	26.731	78.829	0.12	0.721	2.443	0.515	1.204	0.499	0.485	2.205
99.973	611.56	51.702	0.883	87.701	47.414	0.705	0.473	6.043	0.577	0.638	0.97	3.774	1.966
14.09	708.879	54.085	0.533	71.88	50.505	0.464	0.851	3.68	0.932	0.116	0.998	7.52	1.756
99.512	607.972	59.861	0.725	93.439	66.979	0.333	0.427	6.245	0.934	1.413	0.165	0.324	0.568
54.778	75.86	14.168	0.033	30.451	33.439	0.723	0.225	6.026	0.161	0.353	0.685	0.153	0.891
19.779	501.346	55.08	0.025	92.425	57.067	0.765	0.764	6.292	0.98	0.232	0.243	9.838	3.229
86.233	381.628	14.359	0.092	3.22	55.187	0.899	0.305	4.295	0.918	0.183	0.167	6.566	3.05
90.927	688.46	59.74	0.889	83.386	89.706	0.527	0.847	2.267	0.725	0.257	0.236	4.148	0.315
49.4	619.827	36.343	0.618	47.169	41.844	0.639	0.32	3.514	0.523	0.433	0.114	7.765	4.135
52.159	645.84	31.086	0.232	67.144	41.356	0.569	0.328	7.203	0.73	0.422	0.893	3.84	0.934
71.783	63.114	54.999	0.022	50.734	56.044	0.715	0.342	6.337	0.04	0.531	0.798	1.804	2.944
91.861	375.54	43.216	0.151	86.947	79.284	0.764	0.724	4.623	0.613	0.34	0.418	3.435	0.634
56.856	24.33	35.715	0.565	14.768	36.692	0.76	0.198	0.079	0.994	0.156	0.877	4.692	1.071
50.02	345.765	45.83	0.541	79.702	45.924	0.027	0.732	1.875	0.234	0.272	0.082	9.343	2.742
64.611	527.433	25.302	0.605	16.416	35.328	0.912	0.327	0.911	0.805	1.114	0.594	4.509	0.777
12.943	101.774	49.438	0.989	31.593	81.384	0.361	0.254	5.048	0.385	0.619	0.544	3.48	4.062
18.522	486.447	23.347	0.956	0.482	53.691	0.703	0.911	1.612	0.771	0.952	0.144	2.668	4.944
19.337	773.503	10.699	0.65	29.414	95.547	0.106	0.405	3.112	0.723	1.347	0.779	3.28	3.862
6.397	513.425	27.243	0.422	49.242	73.086	0.636	0.712	4.437	0.57	1.427	0.717	2.476	3.584
0.272	532.26	53.968	0.119	79.623	42.842	0.233	0.377	3.535	0.325	1.296	0.423	0.107	3.983
32.716	39.824	38.351	0.768	39.738	41.429	0.159	0.251	6.625	0.451	0.895	0.108	1.615	4.613
5.451	36.73	0.996	0.764	93.078	27.128	0.904	0.628	1.139	0.572	0.617	0.045	8.727	3.168
90.28	281.116	7.274	0.957	19.648	60.576	0.592	0.174	2.692	0.206	0.223	0.555	2.971	0.892
36.998	511.791	30.511	0.31	67.232	33.86	0.782	0.987	4.643	0.337	0.359	0.661	7.048	0.886
12.314	436.451	30.225	0.544	31.407	7.321	0.879	0.255	7.026	0.271	0.037	0.144	8.738	3.919
32.676	47.57	46.225	0.207	1.642	14.347	0.811	0.652	7.233	0.714	0.153	0.686	3.851	0.722
4.489	570.029	32.834	0.869	2.014	38.923	0.173	0.4	4.613	0.474	0.379	0.407	7.115	0.257
24.863	697.247	59.179	0.179	19.568	94.589	0.63	0.21	7.021	0.939	0.17	0.731	9.051	1.359
2.728	406.379	21.719	0.129	5.176	90.356	0.078	0.484	1.731	0.759	1.062	0.213	0.461	2.817
62.859	486.768	39.12	0.847	0.678	12	0.428	0.461	6.303	0.812	0.831	0.16	2.38	0.003
19.205	532.507	32.553	0.853	5.783	78.576	0.334	0.917	1.725	0.152	0.205	0.363	9.751	3.721
36.201	532.062	3.008	0.252	19.886	59.255	0.132	0.537	6.07	0.022	0.723	0.46	8.524	4.363
88.385	780.087	6.418	0.623	26.576	1.157	0.535	0.757	0.866	0.086	0.453	0.044	3.746	1.682
88.507	163.7	20.413	0.856	97.745	98.19	0.395	0.218	5.242	0.329	0.549	0.169	5.871	0.607
69.662	243.273	29.866	0.48	45.83	65.188	0.739	0.874	0.294	0.425	1.245	0.166	3.867	2.82
77.087	145.632	45.053	0.059	60.915	60.973	0.058	0.094	3.416	0.783	0.438	0.574	8.522	1.809
65.746	513.92	25.562	0.212	55.348	20.136	0.168	0.472	2.03	0.889	0.563	0.112	8.378	2.701
26.096	525.899	45.897	0.839	49.8	42.503	0.778	0.926	0.072	0.173	0.172	0.828	3.121	4.709
38.67	4.604	9.122	0.93	92.712	7.605	0.213	0.194	4.568	0.599	0.364	0.327	3.626	2.326
52.239	511.89	47.202	0.556	56.606	70.321	0.351	0.821	5.622	0.732	0.575	0.46	9.897	2.98
11.133	371.109	58.351	0.034	22.742	94.189	0.376	0.173	6.352	0.867	0.291	0.97	6.764	4.742
25.248	800.06	12.818	0.869	93.802	78.307	0.183	0.329	3.692	0.056	0.209	0.822	7.009	3.072
91.711	425.932	23.748	0.028	93.451	33.534	0.038	0.987	5.723	0.634	0.672	0.289	5.079	0.357
72.311	472.859	43.434	0.647	42.32	70.846	0.381	0.859	5.8	0.198	1.155	0.82	5.423	4.811
21.351	597.576	50.24	0.735	43.41	22.724	0.917	0.541	3.346	0.901	0.77	0.935	2.816	0.621
59.279	605.1	32.674	0.444	73.54	7.23	0.24	0.595	2.274	0.231	0.434	0.446	4.103	3.867
67.65	363.61	45.729	0.486	3.406	88.513	0.109	0.636	4.857	0.56	0.081	0.909	8.609	0.026
94.186	182.535	8.706	0.092	41.661	24.604	0.584	0.904	5.55	0.215	0.979	0.339	8.7	2.58
55.287	424.422	13.557	0.865	27.464	73.537	0.606	0.436	7.27	0.012	0.235	0.684	6.482	3.17
12.885	329.999	46.821	0.913	65.96	14.035	0.63	0.795	4.607	0.765	0.459	0.96	7.322	0.109
78.271	754.717	45.861	0.746	19.956	3.854	0.502	0.471	4.657	0.289	1.037	0.04	2.181	0.271
34.904	655.592	15.751	0.582	27.995	30.863	0.901	0.829	3.401	0.213	0.115	0.059	0.66	3.025
54.649	334.206	44.773	0.784	8.377	19.187	0.626	0.163	6.5	0.915	1.013	0.778	5.477	4.003
32.49	518.498	52.272	0.396	59.938	19.944	0.29	0.733	7.424	0.999	1.475	0.135	6.984	3.967
19.712	76.133	44.159	0.352	58.513	49.156	0.46	0.418	5.596	0.857	0.231	0.509	9.456	1.043
49.846	54.352	1.392	0.263	58.834	31.089	0.926	0.345	7.174	0.416	0.957	0.585	1.485	4.425
71.892	324.677	12.703	0.218	52.321	34.538	0.712	0.619	6.133	0.454	1.274	0.648	0.785	1.401
54.912	285.967	54.223	0.731	90.814	52.565	0.971	0.136	3.526	0.354	1.152	0.417	0.544	3.746
48.949	6.336	19.678	0.245	61.577	34.98	0.358	0.549	1.255	0.627	0.33	0.248	1.821	0.484
15.806	730.016	14.551	0.48	11.209	63.359	0.158	0.982	3.928	0.344	0.215	0.806	0.739	0.676
83.517	784.393	22.431	0.139	64.568	46.028	0.008	0.469	2.813	0.714	0.507	0.08	7.503	1.208
79.992	65.416	32.293	0.467	83.621	60.573	0.797	0.744	5.732	0.137	1.437	0.61	6.335	1.817
28.419	532.928	19.279	0.877	81.42	81.387	0.643	0.931	1.149	0.498	1.029	0.88	8.424	4.269
9.568	76.553	47.497	0.046	96.146	19.312	0.282	0.174	4.937	0.342	0.947	0.264	3.55	3.89
16.84	24.478	28.709	0.104	58.608	73.33	0.871	0.014	4.521	0.067	0.348	0.718	7.565	2.158
2.774	597.824	57.423	0.464	8.304	51.201	0.983	0.339	3.471	0.514	0.225	0.474	1.627	4.269
91.971	649.973	54.558	0.574	27.012	17.884	0.32	0.672	0.656	0.62	0.97	0.531	3.242	4.767
22.611	299.506	22.437	0.782	80.325	6.745	0.858	0.734	1.839	0.523	0.996	0.838	5.621	2.555
68.374	758.702	3.761	0.734	3.555	54.027	0.404	0.901	1.789	0.96	1.219	0.631	5.932	4.524
70.913	219.463	6.058	0.092	99.936	78.741	0.361	0.23	5.044	0.283	0.147	0.166	0.312	0.579
35.194	108.902	6.409	0.037	15.845	30.476	0.976	0.588	1.403	0.685	0.82	0.154	3.279	0.162
2.585	426.229	55.344	0.649	93.158	71.032	0.356	0.486	3.899	0.05	0.434	0.911	4.917	4.778
41.899	110.981	53.605	0.464	15.54	91.916	0.993	0.34	3.11	0.703	0.43	0.46	6.798	3.507
82.842	204.34	28.972	0.595	47.102	62.13	0.886	0.235	7.364	0.631	0.949	0.906	0.531	4.067
83.316	524.736	26.743	0.389	21.259	21.381	0.907	0.382	1.738	0.293	0.065	0.143	6.923	1.207
62.151	793.576	8.563	0.223	47.285	78.405	0.918	0.353	0.054	0.146	0.879	0.645	2.818	3.65
84.448	584.582	27.133	0.24	8.628	19.556	0.64	0.976	3.487	0.05	1.168	0.195	1.381	1.272
92.465	749.346	20.927	0.626	1.596	59.774	0.763	0.688	1.225	0.509	1.209	0.791	7.561	1.426
39.729	489.714	36.255	0.681	55.904	97.085	0.35	0.747	0.624	0.441	0.303	0.513	6.555	0.763
45.839	370.911	14.654	0.8	50.719	14.347	0.765	0.665	0.658	0.756	0.285	0.555	2.557	4.261
48.201	351.655	52.821	0.31	70.971	15.741	0.372	0.075	6.39	0.854	0.551	0.09	3.859	4.026
35.847	604.605	28.743	0.506	12.503	79.702	0.359	0.502	3.877	0.796	1.364	0.16	2.258	2.108
68.358	28.141	8.21	0.258	81.951	50.334	0.38	0.302	2.077	0.666	0.101	0.447	4.453	3.777
95.553	123.258	22.66	0.934	38.661	0.07	0.651	0.987	2.599	0.249	1.082	0.015	7.754	4.397
56.536	297.204	46.757	0.768	81.741	68.419	0.492	0.184	5.583	0.578	0.666	0.77	7.003	3.053
45.647	779.468	24.131	0.219	37.834	53.221	0.554	0.824	1.98	0.902	0.787	0.406	0.389	0.833
12.873	123.282	57.289	0.89	88.699	51.704	0.478	0.762	3.51	0.863	0.191	0.465	6.059	2.846
5.301	71.257	49.29	0.651	3.232	80.358	0.275	0.23	2.719	0.079	0.753	0.86	8.866	3.448
2.268	774.641	47.011	0	34.562	23.795	0.977	0.914	2.068	0.933	0.256	0.043	4.097	1.112
68.844	183.971	18.458	0.681	36.818	50.166	0.687	0.298	6.714	0.959	0.403	0.658	3.147	4.035
6.012	484.368	42.74	0.083	28.175	16.358	0.314	0.25	0.079	0.321	1.075	0.014	9.673	2.052
5.841	8.935	26.456	0.162	49.135	85.739	0.056	0.333	0.692	0.81	0.728	0.742	0.356	1.563
56.273	365.169	18.255	0.705	82.958	12.171	0.785	0.007	0.12	0.442	0.496	0.462	8.674	3.104
53.432	668.759	26.181	0.324	96.011	63.869	0.757	0.495	6.602	0.276	0.567	0.226	4.175	3.481
72.021	749.297	45.714	0.465	49.385	61.623	0.778	0.159	3.413	0.002	1.313	0.759	6.632	4.182
69.814	457.414	27.362	0.318	53.432	22.285	0.167	0.31	3.799	0.402	1.186	0.395	6.394	3.576
14.545	417.368	21.31	0.627	73.528	91.168	0.361	0.348	5.16	0.19	0.502	0.16	8.654	2.404
19.66	401.305	13.862	0.513	92.261	43.974	0.027	0.509	4.839	0.192	1.201	0.219	3.407	2.89
75.381	181.149	49.568	0.656	21.802	21.021	0.784	0.473	1.808	0.592	1.063	0.343	1.05	4.037
78.005	27.473	2.694	0.62	57.546	92.026	0.254	0.915	4.762	0.176	1.142	0.458	7.914	4.745
61.907	84.152	51.764	0.67	82.427	96.954	0.121	0.062	4.939	0.563	1.028	0.992	6.44	1.788
81.491	341.013	1.693	0.826	45.781	5.252	0.7	0.276	1.673	0.998	1.414	0.249	3.034	0.795
18.992	242.506	2.894	0.54	88.76	30.363	0.877	0.937	2.768	0.366	1.151	0.919	3.154	2.936
37.4	368.337	49.129	0.04	69.631	97.134	0.724	0.741	5.062	0.359	1.412	0.029	8.82	2.824
80.395	231.739	22.178	0.542	20.801	44.124	0.197	0.374	1.771	0.24	0.991	0.511	1.531	0.333
33.854	317.772	34.314	0.75	66.338	90.509	0.807	0.633	3.64	0.084	1.095	0.612	5.913	0.459
44.859	240.129	34.631	0.328	41.322	51.546	0.186	0.014	2.499	0.382	0.728	0.21	5.316	2.124
91.577	276.587	41.661	0.456	5.383	31.086	0.031	0.998	2.41	0.61	1.33	0.587	4.177	3.505
80.544	127.267	32.352	0.594	24.802	64.809	0.22	0.371	2.306	0.231	0.771	0.823	7.216	0.213
71.38	555.302	7.79	0.791	45.735	15.683	0.977	0.651	2.692	0.951	0.213	0.87	1.732	0.104
40.449	155.879	20.281	0.325	53.328	49.651	0.737	0.993	0.697	0.051	0.312	0.404	4.805	0.187
14.118	686.109	12.078	0.963	45.5	9.809	0.843	0.787	7.3	0.448	0.314	0.451	8.178	3.76
83.612	413.284	21.64	0.998	95.767	27.696	0.433	0.327	2.562	0.23	1.443	0.83	7.915	4.799
54.158	553.644	29.866	0.562	99.747	75.375	0.241	0.28	7.024	0.266	1.307	0.229	1.238	4.249
3.83	45.417	9.201	0.815	68.16	89.016	0.675	0.2	2.765	0.604	1.257	0.642	2.35	2.177
25.7	490.951	45.053	0.854	37.815	46.004	0.518	0.121	7.305	0.969	1.151	0.431	4.71	0.117
32.929	330.568	28.199	0.931	6.235	27.531	0.896	0.756	2.22	0.08	0.364	0.915	8.727	1.96
86.248	628.143	39.913	0.851	12.525	36.75	0.524	0.827	6.641	0.609	0.399	0.62	3.849	4.428
70.763	388.732	51.774	0.961	77.905	63.854	0.411	0.674	0.301	0.492	0.944	0.395	0.567	0.57
25.364	55.812	53.823	0.55	22.33	19.776	0.777	0.492	4.049	0.774	0.599	0.815	8.334	1.399
62.459	265.053	29.119	0.917	37.434	85.766	0.085	0.834	3.402	0.619	0.802	0.584	3.746	3.974
22.443	453.058	25.928	0.229	86.758	0.146	0.978	0.305	0.458	0.05	0.319	0.891	8.949	0.08
56.764	72.568	36.087	0.124	85.522	29.078	0.234	0.254	6.975	0.248	0.25	0.51	1.306	0.734
76.739	476.249	7.569	0.255	7.196	48.662	0.992	0.26	4.017	0.506	0.176	0.373	8.488	2.951
0.714	12.994	46.073	0.984	63.793	52.971	0.654	0.359	5.414	0.687	0.002	0.104	4.707	2.957
69.048	717.691	45.179	0.202	52.516	54.338	0.829	0.181	5.495	0.25	0.172	0.025	6.196	2.882
17.411	444.47	53.673	0.518	90.658	46.947	0.42	0.452	5.646	0.845	0.083	0.2	5.991	1.049
39.714	33.735	12.137	0.621	73.803	10.193	0.993	0.646	5.638	0.906	0.242	0.505	4.715	1.903
38.16	595.869	30.722	0.789	50.172	53.618	0.642	0.9	3.212	0.591	0.388	0.666	6.535	3.221
94.168	621.461	5.336	0.46	38.112	4.66	0.867	0.559	2.442	0.199	0.933	0.769	5.14	0.313
79.87	763.974	43.225	0.599	89.697	15.146	0.363	0.035	3.839	0.074	0.533	0.759	8.004	0.345
88.311	238.966	35.896	0.206	39.091	20.145	0.797	0.609	6.291	0.793	1.229	0.213	5.754	0.476
36.21	19.8	34.365	0.37	77.432	63.881	0.912	0.287	1.037	0.79	0.803	0.105	1.34	4.458
13.23	559.634	33.286	0.238	55.919	2.149	0.265	0.32	0.664	0.286	0.405	0.602	9.474	1.721
48.875	789.739	12.131	0.098	30.711	91.961	0.761	0.724	0.933	0.987	0.439	0.296	1.194	2.809
5.243	198.994	2.898	0.005	53.236	19.55	0.166	0.388	4.183	0.871	0.632	0.037	0.28	1.891
5.936	542.68	56.056	0.687	61.892	63.048	0.101	0.112	3.994	0.091	0.474	0.708	7.44	2.154
65.322	293.071	7.988	0.334	6.406	51.744	0.856	0.267	4.421	0.825	1.021	0.437	6.223	2.694
40.242	694.574	4.929	0.1	13.91	84.109	0.397	0.899	4.17	0.923	0.414	0.25	3.553	3.023
93.912	623.366	45.09	0.831	60.781	73.644	0.402	0.995	3.751	0.775	0.622	0.623	2.12	0.886
34.663	1.262	13.683	0.595	84.439	49.229	0.852	0.378	6.529	0.139	1.109	0.142	4.96	4.162
45.946	332.078	44.859	0.803	53.438	27.726	0.546	0.778	3.372	0.72	0.731	0.965	5.192	0.99
45.024	259.682	38.092	0.082	78.225	12.928	0.531	0.74	1.853	0.15	1.125	0.985	0.128	1.277
98.37	260.227	15.183	0.833	3.378	35.82	0.288	0.428	7.014	0.261	1.391	0.072	7.753	3.386
88.504	171.521	12.461	0.415	94.751	59.914	0.63	0.972	0.549	0.48	0.813	0.026	4.581	4.807
11.89	71.182	27.93	0.867	73.989	74.517	0.007	0.036	1.635	0.405	0.954	0.047	8.971	4.829
77.496	516.098	10.576	0.307	64.644	24.509	0.448	0.688	0.831	0.664	1.381	0.233	4.244	1.831
71.957	399.795	32.652	0.929	92.285	79.812	0.571	0.907	7.054	0.941	1.075	0.728	8.914	2.359
69.018	658.636	34.894	0.763	6.397	88.049	0.886	0.1	7.181	0.97	1.228	0.2	0.992	0.452
23.756	405.339	37.266	0.068	35.408	20.945	0.308	0.328	5.977	0.727	0.326	0.065	8.831	1.816
10.001	52.917	49.61	0.489	96.954	59.355	0.184	0.651	6.636	0.169	1.316	0.678	1.078	4.265
85.159	236.343	24.034	0.441	28.654	53.081	0.908	0.891	3.538	0.477	1.393	0.563	8.095	4.376
52.092	746.896	6.929	0.777	48.363	34.236	0.853	0.355	4.877	0.827	0.593	0.184	7.613	2.935
41.816	309.282	7.953	0.2	3.342	86.126	0.644	0.479	2.405	0.926	0.734	0.629	6.8	4.28
47.905	514.365	40.708	0.137	70.455	47.285	0.969	0.845	0.879	0.76	0.226	0.447	2.673	0.586
13.376	348.487	30.005	0.698	99.875	54.692	0.666	0.165	3.966	0.631	0.823	0.815	9.786	3.929
87.176	414.744	24.604	0.413	88.635	85.733	0.762	0.568	5.383	0.097	0.112	0.907	4.151	4.753
40.831	787.462	48.039	0.039	33.439	5.045	0.817	0.925	6.727	0.363	0.374	0.556	9.255	4.315
47.63	528.671	1.845	0.466	89.343	43.144	0.408	0.688	4.276	0.366	0.346	0.809	8.425	3.24
95.178	332.795	20.708	0.911	29.936	90.677	0.495	0.794	0.545	0.09	1.463	0.028	5.233	0.009
84.979	236.244	15.282	0.967	95.505	62.761	0.755	0.091	0.274	0.814	0.838	0.186	3.546	2.443
59.423	810.183	51.786	0.421	49.983	52.031	0.623	0.474	0.86	0.158	0.299	0.52	2.315	4.289
31.056	701.38	50.726	0.305	43.315	68.944	0.947	0.65	2.388	0.454	0.119	0.842	0.133	1.692
1.697	550.872	31.441	0.081	12.091	10.083	0.072	0.196	6.39	0.458	0.908	0.165	3.558	1.999
71.78	295.818	58.313	0.466	52.168	22.898	0.278	0.688	7.063	0.642	0.469	0.034	9.884	2.025
49.654	265.672	35.675	0.682	64.55	90.155	0.803	0.275	5.452	0.395	0.722	0.282	4.379	1.127
99.289	538.2	4.535	0.898	64.095	78.085	0.631	0.46	2.46	0.051	0.253	0.369	5.654	2.721
7.797	513.994	20.415	0.23	1.81	74.837	0.926	0.141	5.945	0.33	1.267	0.937	7.034	4.406
38.475	270.177	39.014	0.096	90.298	64.046	0.225	0.669	5.108	0.275	0.239	0.292	3.815	2.938
42.399	220.75	13.549	0.001	37.846	24.772	0.722	0.038	3.097	0.044	0.021	0.911	6.093	0.124
98.975	197.336	2.072	0.992	52.434	7.276	0.719	0.585	5.961	0.594	0.112	0.926	0.24	2.098
5.606	620.718	20.623	0.739	98.263	66.448	0.749	0.948	0.819	0.856	0.669	0.009	3.327	2.46
62.456	804.689	40.836	0.318	58.162	16.691	0.637	0.431	5.302	0.377	1.321	0.63	7.068	4.373
94.223	109.967	58.06	0.678	37.812	89.282	0.413	0.022	0.198	0.261	1.221	0.889	3.08	1.581
44.301	101.947	26.811	0.149	16.257	31.773	0.149	0.381	0.17	0.654	0.244	0.063	9.608	2.794
51.051	582.503	47.542	0.071	92.349	82.839	0.101	0.649	5.947	0.695	0.885	0.239	2.535	3.108
30.47	227.705	29.579	0.832	88.946	66.033	0.21	0.072	6.286	0.351	0.923	0.459	2.599	0.397
31.236	800.036	25.062	0.865	97.177	41.215	0.166	0.834	1.781	0.222	1.395	0.524	1.727	1.053
47.765	769.518	20.966	0.65	10.584	89.557	0.416	0.822	0.938	0.064	0.581	0.737	3.818	2.378
84.048	442.366	34.592	0.652	9.507	28.278	0.908	0.428	4.741	0.764	0.903	0.609	1.813	3.452
40.596	517.31	54.486	0.039	84.893	94.623	0.416	0.22	6.154	0.699	0.487	0.767	1.954	2.788
55.754	172.981	8.234	0.803	23.496	96.847	0.296	0.567	7.292	0.147	0.257	0.563	3.363	1.471
62.85	754.742	29.654	0.929	19.797	90.088	0.878	0.221	2.477	0.473	1.116	0.1	6.002	4.761
12.928	765.088	38.362	0.209	25.349	49.635	0.678	0.09	3.176	0.698	1.08	1	5.417	1.137
11.426	344.057	0.212	0.168	82.9	86.132	0.503	0.735	2.41	0.281	0.168	0.412	6.396	2.977
31.178	717.542	40.28	0.078	64.922	82.342	0.267	0.299	4.184	0.669	0.406	0.415	7.113	2.941
91.766	739.966	24.441	0.925	72.945	73.251	0.024	0.835	1.277	0.861	0.608	0.443	5.034	3.941
3.775	604.853	25.197	0.334	82.266	22.019	0.81	0.857	3.961	0.419	1.228	0.467	2.964	3.742
76.62	457.835	54.503	0.708	17.179	80.892	0.164	0.456	6.635	0.227	1.019	0.927	3.364	2.01
10.889	363.412	47.903	0.932	84.704	29.695	0.808	0.508	7.347	0.201	0.966	0.897	6.773	3.477
61.333	315.396	45.868	0.272	32.673	34.126	0.736	0.78	2.528	0.059	0.098	0.598	6.175	4.907
65.23	372.619	21.321	0.552	85.144	36.998	0.939	0.268	3.223	0.721	0.742	0.178	3.732	1.69
92.907	53.882	25.236	0.321	44.597	23.795	0.152	0.623	6.618	0.808	1.045	0.328	4.836	4.935
26.685	646.087	17.478	0.168	47.627	95.492	0.196	0.399	1.156	0.47	0.598	0.897	1.986	1.475
20.173	349.155	14.112	0.711	48.405	79.211	0.08	0.139	3.636	0.779	0.8	0.561	8.777	4.358
69.46	98.482	58.155	0.688	4.306	96.435	0.692	0.46	3.384	0.284	0.627	0.658	9.807	1.723
39.732	464.889	52.173	0.872	48.363	95.224	0.624	0.16	7.418	0.026	0.56	0.001	9.133	3.515
2.399	192.782	58.108	0.667	71.508	30.619	0.347	0.709	4.71	0.857	1.138	0.875	9.061	3.19
60.286	733.952	27.425	0.66	14.42	29.676	0.646	0.691	5.712	0.217	0.144	0.625	5.099	1.393
99.878	211.048	34.753	0.803	63.82	65.157	0.779	0.617	2.138	0.01	0.535	0.515	5.882	0.454
38.581	490.827	6.768	0.75	85.638	65.6	0.496	0.443	1.612	0.218	0.004	0.158	2.757	3.68
8.38	318.019	18.891	0.062	46.809	79.147	0.879	0.004	4.54	0.713	0.815	0.592	1.717	1.006
16.196	732.615	17.339	0.322	23.414	37.385	0.986	0.153	2.63	0.729	1.044	0.809	9.294	0.825
66.243	195.975	9.424	0.478	43.245	85.504	0.819	0.87	3.717	0.102	1.179	0.284	8.545	0.049
70.199	525.28	5.328	0.124	94.733	64.19	0.584	0.743	0.196	0.452	1.154	0.922	3.806	1.626
22.376	451.474	27.712	0.59	77.602	34.355	0.806	0.99	5.34	0.299	1.313	0.987	7.098	0.779
44.749	630.94	0.456	0.255	56.227	29.154	0.162	0.346	6.019	0.636	0.655	0.855	0.64	4.281
77.761	632.994	22.07	0.744	71.023	6.937	0.814	0.42	4.855	0.784	0.716	0.557	2.839	0.549
17.747	600.249	49.154	0.297	27.491	2.811	0.825	0.97	4.378	0.995	0.895	0.565	3.526	4.951
12.51	454.667	47.766	0.655	46.87	30.186	0.011	0.897	3.02	0.511	1.139	0.604	7.343	4.029
38.691	565.92	35.871	0.797	98.297	45.021	0.952	0.191	3.292	0.677	0.7	0.576	0.07	1.741
14.832	729.818	19.352	0.42	37.559	33.815	0.66	0.171	1.62	0.068	1.48	0.057	8.919	0.885
14.106	587.132	16.476	0.811	22.498	45.033	0.345	0.899	4.752	0.628	0.477	0.915	7.584	2.758
7.944	525.305	59.276	0.143	59.435	96.118	0.16	0.44	3.125	0.041	1.052	0.468	2.038	3.273
77.175	103.284	47.663	0.264	23.511	86.059	0.729	0.944	4.585	0.141	1.139	0.852	4.063	3.673
90.048	96.23	4.563	0.148	6.192	44.42	0.627	0.66	7.057	0.477	0.652	0.798	6.63	3.094
21.351	652.646	0.601	0.461	84.725	61.492	0.664	0.511	0.586	0.109	1.425	0.493	3.602	1.114
72.881	336.359	42.967	0.001	65.468	53.664	0.208	0.401	1.411	0.14	0.013	0.826	1.862	1.273
66.295	110.412	2.008	0.321	36.082	37.367	0.562	0.57	0.7	0.215	1.234	0.02	4.964	1.416
39.07	120.807	23.992	0.913	50.102	84.46	0.188	0.552	5.783	0.13	0.75	0.007	0.798	1.789
20.634	474.319	58.236	0.871	87.246	62.008	0.821	0.628	5.7	0.539	0.525	0.377	6.521	2.776
49.471	274.211	52.292	0.134	17.85	82.608	0.167	0.364	4.641	0.629	1.414	0.659	8.732	2.475
72.802	765.558	58.15	0.429	11.005	81.933	0.555	0.669	2.923	0.574	1.316	0.985	1.79	0.982
32.023	717.369	51.623	0.313	93.35	88.055	0.125	0.492	0.483	0.097	0.022	0.949	5.06	3.398
40.492	181.248	22.679	0.793	60.668	45.045	0.687	0.481	3.685	0.929	0.059	0.357	8.366	2.592
85.333	745.584	31.143	0.129	66.42	35.057	0.27	0.631	0.879	0.316	0.553	0.361	2.77	2.432
4.077	494.02	42.364	0.782	23.841	70.873	0.964	0.854	1.814	0.75	0.783	0.791	0.589	2.905
46.013	779.666	44.192	0.381	84.121	29.414	0.304	0.593	1.457	0.418	0.129	0.315	7.038	2.212
1.81	713.31	6.404	0.782	85.864	55.199	0.264	0.376	6.425	0.754	0.719	0.383	3.963	2.483
11.246	795.729	24.166	0.86	42.241	25.523	0.206	0.847	2.343	0.483	0.101	0.5	1.393	3.49
37.562	215.28	24.95	0.636	10.324	65.81	0.119	0.991	0.846	0.298	0.65	0.96	8.409	3.329
89.413	544.932	48.392	0.221	78.347	58.309	0.03	0.339	1.664	0.718	0.203	0.336	2.684	2.774
7.45	76.182	26.913	0.409	55.644	89.312	0.245	0.113	6.181	0.753	0.85	0.86	9.183	2.411
84.677	117.788	16.291	0.484	35.084	75.045	0.578	0.376	2.606	0.586	0.542	0.071	0.851	2.505
52.681	660.319	28.883	0.438	46.51	18.891	0.688	0.212	6.982	0.318	0.165	0.376	9.947	3.961
18.513	416.997	32.02	0.25	61.773	22.434	0.391	0.18	5.906	0.791	1.157	0.267	2.58	0.631
54.787	217.359	40.642	0.651	21.024	41.847	0.606	0.309	5.202	0.779	0.967	0.811	3.252	1.236
64.721	18.315	48.553	0.87	17.158	37.587	0.231	0.945	1.197	0.843	0.308	0.136	5.51	3.892
68.465	387.147	49.957	0.657	90.048	6.168	0.3	0.091	6.571	0.324	0.326	0.981	0.93	1.061
37.211	126.772	41.124	0.325	88.65	29.829	0.492	0.616	6.603	0.091	1.348	0.413	8.042	0.988
99.185	724.645	19.206	0.642	87.667	30.143	0.533	0.291	3.104	0.971	1.21	0.434	1.727	3.88
34.156	120.337	26.897	0.995	16.26	86.764	0.616	0.601	4.891	0.844	0.62	0.26	5.214	3.773
39.946	96.354	37.662	0.728	73.208	79.894	0.086	0.911	3.646	0.032	0.816	0.079	7.308	1.121
20.292	80.588	54.822	0.539	65.139	54.451	0.988	0.032	4.805	0.514	1.448	0.337	9.804	2.299
46.596	560.203	32.308	0.416	78.137	90.188	0.438	0.704	6.01	0.023	1.148	0.1	1.663	3.684
34.169	155.681	51.138	0.333	91.485	91.052	0.851	0.5	1.248	0.859	0.244	0.663	6.012	3.507
16.48	599.16	56.23	0.014	88.299	55.397	0.13	0.41	6.515	0.066	0.163	0.532	4.295	3.392
51.012	663.041	19.838	0.959	55.58	38.05	0.827	0.078	6.387	0.385	1.149	0.415	7.128	4.315
3.369	252.752	31.612	0.809	25.632	83.489	0.373	0.503	5.164	0.848	0.124	0.307	5.553	1.39
27.4	384.054	20.488	0.765	14.573	55.589	0.612	0.574	1.184	0.985	0.656	0.468	4.585	3.395
15.076	39.626	35.032	0.19	56.081	98.16	0.401	0.926	2.225	0.14	0.679	0.61	4.35	1.91
13.523	534.487	36.603	0.092	39.735	91.449	0.593	0.87	2.074	0.061	1.042	0.396	0.127	2.628
61.428	618.837	20.169	0.181	14.768	5.765	0.602	0.471	4.031	0.399	0.043	0.628	5.605	4.629
54.933	258.668	3.072	0.051	10.062	58.724	0.542	0.586	3.627	0.797	0.856	0.984	1.679	4.821
11.939	432.367	48.026	0.962	17.823	26.716	0.171	0.33	7.279	0.72	0.961	0.795	8.135	2.18
30.839	233.051	38.594	0.371	99.112	48.357	0.381	0.793	3.744	0.046	1.29	0.119	3.123	4.239
46.901	167.907	1.584	0.103	35.041	37.959	0.622	0.929	4.089	0.939	1.291	0.192	4.909	4.34
2.869	229.734	5.81	0.388	57.36	61.385	0.308	0.627	1.56	0.663	0.805	0.399	4.844	1.631
5.258	731.378	51.27	0.514	41.621	96.985	0.456	0.679	1.7	0.723	0.016	0.312	7.534	0.176
88.907	766.672	17.116	0.418	60.543	74.868	0.583	0.194	3.153	0.037	1.454	0.043	1.859	1.188
10.382	239.016	33.387	0.673	62.642	30.284	0.417	0.794	5.829	0.546	1.198	0.712	7.064	2.017
44.087	628.539	31.87	0.085	7.831	17.466	0.975	0.571	2.49	0.365	0.229	0.806	5.813	4.017
52.431	278.938	18.173	0.608	83.572	83.67	0.523	0.968	7.317	0.267	0.29	0.675	4.776	3.814
37.461	261.291	13.165	0.387	75.106	87.722	0.516	0.737	0.533	0.79	0.582	0.746	2.366	1.765
86.905	558.99	18.869	0.615	36.186	59.914	0.211	0.64	2.658	0.119	0.712	0.607	0.817	4.188
70.818	90.711	22.411	0.89	20.072	63.274	0.856	0.525	2.637	0.196	1.262	0.972	2.814	0.692
34.812	393.286	1.724	0.721	94.498	24.378	0.971	0.904	4.869	0.009	0.666	0.01	6.741	4.545
8.246	247.975	28.289	0.165	60.506	84.497	0.273	0.701	6.706	0.232	0.407	0.059	4.302	1.342
3.745	757.935	42.047	0.821	42.048	52.91	0.526	0.907	1.731	0.678	0.227	0.242	1.298	3.048
83.673	437.515	29.624	0.004	66.469	14.231	0.476	0.808	0.406	0.179	0.18	0.743	3.144	2.637
53.163	369.525	43.033	0.147	12.763	42.045	0.448	0.106	3.292	0.104	1.214	0.469	8.5	4.238
41.243	324.949	36.372	0.693	85.095	38.835	0.728	0.018	1.166	0.711	0.292	0.974	6.583	2.361
64.26	264.484	39.692	0.48	74.859	11.035	0.8	0.94	4.415	0.244	0.708	0.816	4.385	4.626
52.742	198.004	37.726	0.296	14.158	46.91	0.836	0.479	3.419	0.578	0.692	0.498	6.301	4.207
6.83	793.798	55.604	0.457	33.882	11.286	0.503	0.633	0.801	0.314	0.241	0.48	5.155	0.001
59.536	75.786	8.195	0.221	21.561	63.842	0.085	0.312	4.769	0.795	0.247	0.996	8.103	0.494
85.751	762.266	35.233	0.469	88.836	34.107	0.368	0.982	2.883	0.055	0.056	0.934	5.784	3.418
16.379	722.764	19.002	0.773	33.543	94.565	0.604	0.958	2.17	0.337	1.036	0.563	3.001	4.864
59.893	713.186	24.834	0.225	97.482	84.356	0.63	0.244	1.121	0.297	0.952	0.145	6.048	2.095
83.447	767.662	10.692	0.745	48.54	96.759	0.88	0.727	1.98	0.526	0.656	0.088	1.366	1.525
19.617	385.712	28.61	0.143	5.557	78.417	0.07	0.813	0.575	0.439	0.881	0.391	1.381	4.88
33.329	583.617	1.696	0.821	37.455	34.233	0.404	0.768	7.086	0.627	0.856	0.979	0.383	2.328
47.316	750.386	51.955	0.427	82.284	42.271	0.017	0.31	4.478	0.61	0.75	0.548	0.392	2.6
24.522	569.336	52.613	0.434	28.141	8.048	0.851	0.839	6.335	0.536	0.055	0.875	1.85	0.971
31.84	57.619	46.586	0.2	93.826	41.978	0.279	0.151	0.499	0.081	0.095	0.204	0.413	4.681
53.764	587.899	16.551	0.251	4.129	93.619	0.862	0.922	2.058	0.132	1.101	0.546	8.721	0.432
24.287	327.425	41.712	0.426	49.733	86.77	0.048	0.768	1.712	0.458	1.481	0.257	8.387	4.996
50.078	142.736	38.636	0.308	37.611	88.055	0.567	0.406	4.037	0.931	0.581	0.246	0.894	0.978
71.917	602.477	47.841	0.755	87.185	17.115	0.626	0.512	6.617	0.006	0.511	0.409	8.054	1.14
24.924	779.394	58.961	0.686	87.078	55.745	0.556	0.997	1.218	0.255	0.921	0.533	9.949	2.446
11.826	276.587	3.504	0.938	26.862	38.719	0.072	0.03	3.618	0.713	0.176	0.815	6.89	2.295
58.806	183.228	43.877	0.961	83.206	14.267	0.24	0.267	1.875	0.349	1.442	0.027	4.935	1.528
8.441	495.53	7.29	0.3	54.799	1.077	0.207	0.652	4.797	0.026	1.358	0.679	8.933	4.735
96.942	399.424	53.567	0.318	64.983	89.679	0.528	0.416	2.027	0.879	0.81	0.974	3.316	3.166
41.826	624.926	45.027	0.89	69.051	58.574	0.483	0.259	6.378	0.25	0.07	0.476	3.705	3.912
58.214	462.76	10.325	0.61	74.429	52.437	0.607	0.147	4.363	0.095	0.531	0.874	8.914	0.478
59.386	456.003	53.984	0.693	91.256	5.267	0.538	0.265	6.06	0.959	0.389	0.266	8.2	1.105
44.469	23.117	18.275	0.56	34.809	85.269	0.526	0.976	6.459	0.859	0.959	0.948	8.487	0.543
54.616	775.236	7.798	0.581	93.28	54.558	0.639	0.902	0.187	0.104	1.474	0	9.534	3.895
84.393	604.754	37.519	0.239	86.74	94.559	0.308	0.664	3.797	0.767	1.027	0.043	6.644	4.473
95.23	413.457	26.73	0.837	40.934	53.749	0.068	0.095	6.12	0.377	0.511	0.321	1.647	1.438
69.79	624.158	54.411	0.636	1.147	20.173	0.611	0.156	0.838	0.878	1.074	0.747	1.387	0.135
52.196	791.299	44.351	0.046	22.544	94.131	0.647	0.913	4.445	0.518	0.256	0.753	1.68	0.699
54.82	790.507	8.884	0.133	90.851	86.914	0.65	0.315	3.129	0.271	1.106	0.188	5.967	0.259
43.074	733.506	2.361	0.205	22.593	11.631	0.498	0.103	3.931	0.185	1.088	0.115	1.49	1.663
2.957	404.324	59.873	0.627	65.007	37.211	0.306	0.221	6.114	0.847	1.13	0.354	3.124	3.161
60.265	466.918	45.808	0.028	32.005	84.442	0.546	0.537	4.105	0.368	0.02	0.919	8.543	1.148
94.79	192.856	26.144	0.582	76.778	51.271	0.174	0.717	5.344	0.635	1.113	0.86	1.513	3.425
69.872	530.552	20.4	0.867	69.756	33.949	0.714	0.861	0.749	0.804	1.367	0.183	9.356	4.345
64.663	362.397	52.449	0.021	65.123	60.189	0.933	0.678	6.63	0.489	0.304	0.115	7.285	1.442
2.164	563.544	59.873	0.477	37.507	37.318	0.934	0.097	3.054	0.04	1.253	0.101	8.983	3.738
28.092	258.197	33.064	0.021	50.722	52.4	0.92	0.897	4.261	0.533	0.306	0.836	2.862	4.106
72.857	87.815	18.863	0.178	52.547	75.692	0.604	0.821	2.422	0.229	0.674	0.941	3.032	4.691
7.398	784.74	39.825	0.276	74.963	26.341	0.29	0.085	4.186	0.273	1.058	0.028	5.918	0.005
37.84	463.206	28.119	0.959	17.151	84.472	0.54	0.661	1.63	0.257	0.49	0.077	5.603	3.948
72.585	89.325	40.966	0.408	32.926	14.948	0.818	0.893	0.423	0.911	1.038	0.967	0.932	1.689
55.333	212.483	5.556	0.77	96.603	53.575	0.532	0.618	6.403	0.766	0.313	0.788	8.557	4.573
0.583	443.108	23.342	0.452	8.478	63.485	0.337	0.777	5.423	0.345	0.63	0.547	9.528	0.635
70.995	676.629	22.285	0.91	6.461	58.504	0.805	0.019	1.633	0.908	0.307	0.01	6.033	1.706
31.269	782.463	57.507	0.112	34.654	42.906	0.077	0.472	2	0.642	1.477	0.668	0.406	3.036
15.958	679.699	39.131	0.033	64.675	0.214	0.774	0.059	3.727	0.704	0.848	0.243	4.197	0.979
75.259	146.993	32.348	0.419	37.819	90.042	0.04	0.511	1.854	0.618	0.888	0.315	1.388	2.159
77.517	397.864	28.677	0.113	57.817	5.38	0.979	0.854	3.438	0.391	0.176	0.891	1.248	3.668
19.504	293.591	50.757	0.083	42.369	44.707	0.012	0.221	4.383	0.593	0.726	0.736	0.995	1.265
29.609	325.915	44.243	0.703	16.556	1.291	0.667	0.966	7.417	0.727	1.17	0.13	7.886	2.787
93.954	537.878	55.977	0.696	76.028	66.012	0.02	0.578	5.562	0.68	0.808	0.717	1.466	0.737
58.318	167.61	40.294	0.327	4.77	43.971	0.784	0.533	1.076	0.53	0.481	0.478	5.012	0.471
18.973	553.991	10.465	0.605	87.283	17.133	0.201	0.812	5.885	0.033	0.457	0.63	5.378	4.623
47.972	134.123	55.432	0.746	12.958	56.349	0.779	0.51	2.575	0.326	0.537	0.356	4.685	2.282
61.415	639.157	9.289	0.43	27.952	73.08	0.187	0.412	4.881	0.673	1.039	0.683	0.314	0.941
69.726	647.647	45.888	0.462	21.885	38.255	0.151	0.412	7.384	0.563	0.247	0.542	3.493	1.613
99.026	299.432	18.339	0.394	28.379	91.128	0.368	0.706	0.72	0.768	1.415	0.881	6.598	2.472
98.004	517.088	13.758	0.181	78.933	53.868	0.867	0.21	2.124	0.007	1.004	0.307	5.815	0.313
41.746	25.642	20.704	0.564	62.432	51.921	0.987	0.22	0.598	0.79	1.308	0.618	8.192	0.912
34.526	269.063	15.419	0.206	20.685	97.897	0.093	0.063	2.592	0.261	1.376	0.673	9.117	3.111
96.039	199.415	29.132	0.337	27.033	92.639	0.915	0.1	6.686	0.927	1.397	0.786	2.756	2.932
6.354	629.48	10.919	0.991	92.517	1.19	0.903	0.249	5.947	0.573	0.91	0.392	5.849	1.497
97.626	582.652	37.316	0.713	8.863	74.88	0.444	0.674	1.968	0.568	0.634	0.895	9.77	2.368
86.798	599.383	11.28	0.516	72.384	72.723	0.213	0.337	3.452	0.689	1.435	0.445	7.721	0.606
91.415	238.743	54.635	0.646	41.356	21.647	0.51	0.362	1.222	0.789	0.579	0.038	1.795	4.203
27.894	647.003	44.857	0.791	14.188	99.994	0.96	0.249	2.408	0.253	0.858	0.773	9.597	3.38
17.222	175.63	55.364	0.789	31.367	82.098	0.634	0.181	0.606	0.611	0.596	0.797	9.706	3.746
53.67	293.813	44.546	0.88	97.955	56.789	0.904	0.655	3.76	0.655	1.298	0.216	3.07	3.058
78.826	528.819	32.222	0.702	18.394	2.469	0.614	0.782	3.264	0.572	1.278	0.459	4.196	4.094
6.464	245.55	1.509	0.409	22.779	7.855	0.228	0.192	4.978	0.974	0.838	0.804	5.266	0.96
44.45	152.859	32.434	0.895	83.563	59.276	0.757	0.786	4.035	0.911	0.628	0.315	9.414	2.26
27.103	262.578	45.773	0.745	16.282	67.656	0.758	0.45	5.9	0.369	0.675	0.344	7.807	4.695
61.339	98.953	10.007	0.389	12.314	8.466	0.383	0.872	2.06	0.576	0.535	0.475	6.399	4.807
45.994	705.86	7.118	0.017	73.418	76.617	0.949	0.6	0.459	0.539	0.936	0.217	5.457	0.479
78.13	348.858	8.455	0.533	97.159	85.15	0.459	0.211	4.443	0.427	0.597	0.725	0.334	3.158
28.846	109.224	49.718	0.03	90.872	16.449	0.217	0.151	6.752	0.345	0.355	0.096	4.875	0.369
69.066	790.135	50.323	0.178	6.668	14.307	0.832	0.038	0.382	0.603	0.107	0.505	2.755	2.488
20.069	633.44	5.072	0.003	43.22	8.078	0.545	0.679	4.047	0.015	0.791	0.58	2.55	3.879
55.742	266.885	32.196	0.64	7.462	26.789	0.568	0.091	1.952	0.06	1.115	0.328	4.027	1.958
21.683	361.184	3.189	0.129	65.853	34.397	0.006	0.627	0.079	0.082	0.666	0.041	8.51	1.981
37.925	258.42	3.418	0.76	68.914	78.906	0.672	0.874	0.801	0.041	0.738	0.919	8.831	3.589
98.126	17.87	22.166	0.2	80.27	17.765	0.734	0.539	0.201	0.085	1.216	0.066	0.047	2.853
87.396	383.534	0.198	0.509	68.914	10.941	0.888	0.905	2.938	0.705	0.355	0.278	4.386	2.938
70.089	279.73	15.65	0.295	31.87	71.422	0.365	0.491	1.257	0.548	1.495	0.2	8.827	1.119
40.181	674.55	53.571	0.492	15.253	12.104	0.73	0.88	7.436	0.534	0.813	0.703	3.869	2.565
16.355	188.351	38.287	0.661	21.543	47.27	0.89	0.18	2.064	0.675	0.173	0.057	6.435	3.874
55.568	356.531	25.243	0.091	63.784	49.388	0.215	0.669	0.198	0.515	0.328	0.893	2.302	4.676
3.409	93.854	41.628	0.837	12.467	32.432	0.623	0.167	6.45	0.001	0.879	0.737	9.101	0.58
7.343	95.76	28.793	0.458	13.974	28.324	0.355	0.871	6.872	0.639	0.763	0.518	5.224	2.941
71.477	602.526	24.069	0.62	95.425	15.882	0.461	0.375	0.923	0.609	0.001	0.616	3.132	3.112
46.345	243.595	0.727	0.743	57.173	46.611	0.235	0.891	5.524	0.048	0.371	0.356	8.072	0.903
84.753	688.732	54.662	0.012	11.606	66.942	0.142	0.139	4.59	0.189	0.481	0.475	9.769	4.922
36.11	395.637	56.917	0.404	5.393	40.22	0.712	0.873	0.639	0.369	0.317	0.277	2.58	1.284
65.456	300.248	20.893	0.795	74.395	52.101	0.7	0.126	0.929	0.59	0.092	0.364	3.079	2.663
27.68	703.137	58.459	0.935	1.419	67.751	0.448	0.839	6.459	0.441	1.323	0.221	1.884	2.469
38.6	672.62	1.912	0.028	12.949	77.615	0.159	0.274	6.784	0.433	0.001	0.01	8.246	2.703
17.89	349.898	19.011	0.344	66.497	95.505	0.38	0.766	0.455	0.043	0.475	0.921	4.772	1.097
79.373	94.101	47.484	0.701	93.545	95.642	0.496	0.839	0.582	0.294	0.913	0.783	1.538	1.969
40.394	173.773	46.048	0.947	43.043	95.077	0.786	0.647	0.308	0.28	1.131	0.618	7.67	3.685
40.41	72.866	58.991	0.077	71.526	63.396	0.558	0.634	1.484	0.661	0.802	0.714	8.598	0.574
82.644	464.542	22.831	0.115	98.465	10.071	0.156	0.485	6.132	0.339	0.299	0.539	7.013	1.183
4.453	351.383	7.569	0.112	0.552	10.587	0.603	0.869	3.689	0.833	1.07	0.488	5.651	0.858
17.463	413.185	21.504	0.098	35.347	51.036	0.075	0.286	7.17	0.31	0.855	0.573	0.66	3.836
21.183	41.779	53.994	0.773	88.388	62.85	0.114	0.676	2.553	0.889	0.817	0.407	0.14	1.862
97.555	310.099	7.457	0.658	65.16	0.534	0.464	0.023	4.823	0.949	0.388	0.485	1.338	0.506
8.533	171.744	43.137	0.346	52.715	0.29	0.02	0.609	3.807	0.393	1.316	0.486	4.349	3.102
97.266	550.823	11.296	0.526	9.836	16.053	0.001	0.942	5.075	0.651	0.327	0.345	3.934	2.14
90.252	523.845	20.81	0.938	8.936	13.276	0.218	0.262	1.073	0.203	1.023	0.966	9.028	4.823
11.246	349.7	41.6	0.308	60.714	69.277	0.287	0.058	4.041	0.768	0.147	0.661	8.1	4.067
65.908	114.57	7.164	0.513	26.652	64.663	0.828	0.76	2.381	0.324	0.187	0.967	5.139	1.891
46.388	766.969	9.049	0.059	9.51	19.147	0.73	0.818	3.984	0.671	0.933	0.186	4.293	1.936
29.322	674.451	30.39	0.109	35.469	91.321	0.635	0.36	3.005	0.77	1.026	0.673	1.891	3.202
84.109	378.906	26.961	0.874	34.352	45.207	0.02	0.449	2.108	0.994	0.706	0.607	1.296	1.846
28.858	492.708	0.921	0.394	56.401	90.469	0.251	0.951	4.581	0.446	1.185	0.647	9.355	1.146
57.662	619.357	21.759	0.205	37.223	29.572	0.85	0.905	6.732	0.171	0.758	0.431	2.761	2.383
60.955	737.367	59.676	0.702	94.617	50.624	0.323	0.865	1.064	0.898	1.071	0.568	5.592	4.266
95.392	76.974	8.948	0.8	50.551	33.271	0.156	0.407	5.965	0.061	0.598	0.567	5.562	0.326
68.862	630.767	49.517	0.106	65.368	15.256	0.234	0.359	0.559	0.872	1.171	0.202	2.427	4.065
38.966	152.81	0.269	0.792	22.208	27.503	0.772	0.743	6.188	0.045	1.076	0.326	0.019	3.443
44.563	439.124	27.562	0.212	50.307	22.175	0.826	0.436	2.924	0.69	1.498	0.594	2.149	1.961
67.678	275.869	46.273	0.167	12.69	75.906	0.206	0.608	0.011	0.814	0.561	0.18	7.639	3.643
65.667	26.062	20.458	0.198	7.917	55.541	0.297	0.489	3.616	0.127	0.909	0.821	0.737	2.806
58.513	167.858	1.064	0.285	57.863	82	0.27	0.713	6.69	0.065	0.423	0.495	2.105	2.449
3.088	717.592	37.307	0.378	2.847	92.993	0.303	0.756	1.592	0.31	0.464	0.812	2.904	0.362
99.377	714.126	1.403	0.836	28.294	79.485	0.76	0.041	5.901	0.816	0.064	0.954	0.127	3.876
72.356	321.831	19.695	0.354	86.126	39.872	0.978	0.767	3.014	0.828	1.411	0.404	1.61	0.73
62.197	51.531	56.031	0.33	13.99	14.289	0.298	0.875	1.551	0.945	1.24	0.461	6.677	3.012
33.473	598.888	54.474	0.702	64.769	28.733	0.693	0.125	2.588	0.411	0.467	0.473	0.99	0.049
45.824	181.174	4.044	0.51	44.017	8.994	0.102	0.856	1.953	0.216	0.428	0.179	0.33	2.53
34.483	109.917	29.055	0.337	57.356	37.422	0.621	0.101	0.413	0.724	0.027	0.451	8.024	1.09
28.639	89.325	37.178	0.52	76.54	74.545	0.746	0.908	7.18	0.356	0.801	0.118	5.144	4.577
4.01	94.968	20.164	0.24	54.039	55.895	0.07	0.781	1.266	0.732	0.467	0.223	6.163	2.586
39.668	496.421	28.939	0.99	28.449	3.946	0.276	0.013	7.116	0.061	0.142	0.437	2.016	2.724
91.461	125.955	39.93	0.347	98.303	22.669	0.796	0.079	2.674	0.372	0.924	0.155	4.573	3.584
77.535	173.551	13.383	0.961	18.043	10.239	0.293	0.159	3.112	0.019	0.447	0.564	1.006	3.382
91.787	124.916	48.755	0.066	95.309	69.192	0.708	0.874	2.402	0.416	0.661	0.224	1.054	0.755
91.119	764.147	0.392	0.404	30.937	18.72	0.013	0.997	0.65	0.48	0.235	0.364	2.901	4.126
38.289	310.743	47.335	0.444	41.06	66.903	0.145	0.937	5.008	0.227	1.41	0.746	6.281	2.678
96.979	204.934	5.616	0.622	51.817	54.271	0.015	0.343	6.009	0.572	0.316	0.206	9.685	3.123
63.24	600.423	29.297	0.313	69.771	79.763	0.893	0.484	5.401	0.068	1.196	0.473	2.916	4.69
58.718	380.118	5.211	0.708	94.47	40.452	0.428	0.39	4.944	0.623	0.819	0.816	5.663	0.163
75.768	624.183	18.753	0.189	46.934	97.037	0.914	0.975	2.2	0.426	0.245	0.605	6.799	4.099
5.322	590.918	57.879	0.041	73.089	10.889	0.896	0.929	6.904	0.321	0.095	0.536	0.179	1.094
51.036	654.354	20.438	0.207	4.285	69.826	0.005	0.592	2.227	0.093	0.875	0.098	9.92	1.582
31.223	474.641	45.788	0.216	50.819	87.582	0.89	0.574	2.645	0.785	0.656	0.111	5.307	4.538
27.299	61.258	42.241	0.166	33.558	12.488	0.971	0.565	1.911	0.058	1.376	0.187	7.559	3.41
13.272	27.374	10.479	0.389	40.162	67.635	0.905	0.739	7.257	0.578	1.493	0.483	3.84	3.09
30.354	530.898	37.75	0.986	40.388	69.39	0.909	0.417	1.437	0.335	1.153	0.915	6.061	4.101
11.289	370.862	55.389	0.463	76.016	42.189	0.972	0.353	0.526	0.607	0.36	0.474	0.693	1.585
50.429	79.523	47.929	0.527	20.923	0.665	0.581	0.415	2.763	0.186	0.766	0.283	4.451	3.071
1.764	321.212	12.928	0.437	98.761	11.353	0.797	0.785	3.114	0.704	1.452	0.761	0.596	2.844
47.697	195.43	23.109	0.123	73.803	20.685	0.188	0.016	5.394	0.557	0.468	0.027	3.743	0.2
41.475	640.395	27.533	0.16	34.309	19.242	0.885	0.773	1.257	0.759	0.097	0.375	3.027	2.491
21.226	399.647	27.617	0.244	12.037	41.716	0.725	0.237	1.227	0.415	0.239	0.65	3.585	1.895
81.301	31.433	22.668	0.459	2.609	76.473	0.286	0.887	2.905	0.535	0.298	0.099	7.931	4.294
5.39	670.269	35.519	0.753	5.081	45.894	0.243	0.56	6.551	0.792	0.701	0.743	8.105	4.443
63.305	413.754	21.217	0.544	88.733	25.886	0.31	0.917	0.494	0.02	1.384	0.892	9.151	1.923
19.654	687.322	26.622	0.188	73.73	43.147	0.235	0.481	5.011	0.282	0.005	0.542	2.686	3.296
48.366	473.453	47.158	0.592	33.509	3.58	0.755	0.096	3.19	0.342	0.346	0.777	2.919	2.45
54.839	721.354	12.534	0.708	92.026	83.822	0.784	0.194	4.9	0.09	0.316	0.602	2.138	3.532
49.947	527.953	13.85	0.889	6.366	13.904	0.024	0.963	2.985	0.155	0.861	0.765	2.415	2.082
94.037	133.158	52.244	0.722	33.287	94.989	0.537	0.289	4.467	0.246	0.303	0.168	9.712	1.252
4.532	187.015	35.801	0.691	73.879	36.534	0.154	0.457	0.401	0.977	1.17	0.368	2.656	1.144
1.724	579.682	41.972	0.075	44.453	11.167	0.77	0.874	7.445	0.698	0.478	0.78	6.677	1.176
3.143	168.452	23.952	0.463	36.506	78.451	0.232	0.281	2.579	0.499	0.627	0.298	8.975	3.721
32.737	329.009	13.322	0.951	56.572	86.032	0.28	0.33	7.223	0.566	1.315	0.624	5.226	0.37
53.887	601.586	38.796	0.216	34.989	36.125	0.243	0.133	0.366	0.371	0.037	0.082	3.364	3.453
76.241	455.979	12.895	0.674	52.013	13.956	0.297	0.106	4.306	0.207	0.188	0.665	4.31	4.958
55.043	209.934	55.294	0.72	89.755	6.207	0.01	0.855	2.339	0.651	0.511	0.758	2.301	1.159
21.22	213.077	15.33	0.278	23.145	71.892	0.629	0.658	5.045	0.845	0.289	0.304	0.112	3.975
44.383	621.362	19.568	0.167	94.018	38.499	0.838	0.442	6.171	0.023	0.734	0.638	3.509	3.057
71.468	666.259	5.737	0.368	85.604	24.824	0.489	0.977	2.333	0.685	0.743	0.881	1.28	0.37
65.502	102.22	44.45	0.992	96.243	26.099	0.772	0.802	4.667	0.184	1.392	0.436	3.726	0.819
12.561	647.374	45.069	0.443	64.147	35.401	0.504	0.275	0.652	0.52	0.531	0.352	5.179	1.618
68.804	431.154	57.952	0.608	42.943	36.412	0.217	0.816	6.15	0.662	0.275	0.054	1.237	2.339
3.061	48.412	50.427	0.607	63.054	91.714	0.91	0.395	5.805	0.346	0.061	0.536	6.436	4.649
55.568	694.747	23.688	0.481	71.068	65.627	0.147	0.285	2.611	0.779	1.41	0.024	1.844	0.323
89.572	101.032	29.678	0.679	78.46	30.042	0.548	0.524	0.967	0.079	1.198	0.156	4.223	4.919
90.881	354.997	30.617	0.819	2.557	11.475	0.334	0.226	2.559	0.707	0.21	0.271	1.434	0.487
93.353	298.07	12.194	0.117	19.709	93.667	0.531	0.942	2.611	0.765	0.166	0.979	1.3	0.598
67.69	656.656	20.927	0.821	65.105	66.027	0.203	0.586	7.289	0.697	0.692	0.458	8.562	2.674
46.635	624.901	24.219	0.156	92.828	46.983	0.108	0.994	7.053	0.292	0.553	0.445	7.11	3.14
12.253	470.73	46.117	0.587	4.593	95.495	0.012	0.1	5.225	0.713	0.05	0.007	2.728	2.387
32.96	738.729	34.552	0.137	74.487	69.304	0.794	0.236	2.99	0.187	0.885	0.857	0.303	3.022
93.31	508.351	28.742	0.986	29.252	59.337	0.391	0.627	0.084	0.972	0.954	0.889	4.633	2.56
69.43	724.744	12.091	0.366	81.545	96.408	0.005	0.082	4.699	0.229	1.116	0.989	4.441	2.411
45.885	599.631	0.837	0.688	95.154	89.038	0.758	0.271	0.71	0.435	0.001	0.761	9.749	1.592
23.118	75.687	18.31	0.112	32.099	73.623	0.783	0.227	1.712	0.957	0.053	0.733	5.268	2.956
58.483	299.357	44.275	0.846	70.321	60.506	0.147	0.719	2.05	0.262	0.571	0.943	2.465	4.301
40.58	806.842	32.841	0.596	11.35	43.687	0.372	0.863	0.902	0.354	1.37	0.463	0.36	4.991
11.499	697.098	13.333	0.07	62.548	15.336	0.361	0.974	1.305	0.672	0.53	0.362	0.946	3.142
51.741	191.94	6.647	0.244	12.021	28.742	0.054	0.319	0.801	0.593	0.268	0.068	3.186	2.324
8.112	82.048	31.914	0.128	26.615	77.639	0.527	0.826	6.681	0.741	1.496	0.913	9.038	3.491
49.461	236.07	1.539	0.161	27.122	91.116	0.353	0.438	5.231	0.469	1.456	0.485	5.071	2.496
18.787	452.761	43.342	0.797	42.695	37.718	0.932	0.439	4.385	0.566	0.472	0.972	7.301	4.516
6.427	149.914	15.112	0.816	44.835	84.216	0.144	0.724	1.153	0.546	0.503	0.824	1.363	4.205
79.449	570.673	50.671	0.079	41.404	93.57	0.814	0.11	5.991	0.942	0.122	0.047	6.72	1.838
34.172	326.36	54.426	0.545	44.038	45.708	0.933	0.408	1.297	0.793	0.017	0.368	3.619	4.48
53.868	558.545	32.813	0.254	5.158	18.564	0.537	0.093	3.922	0.476	0.678	0.953	2.209	0.509
77.502	598.74	36.169	0.681	26.588	52.541	0.292	0.967	2.671	0.174	1.11	0.502	8.983	1.339
5.46	158.799	37.953	0.606	62.334	21.818	0.469	0.06	6.046	0.976	0.95	0.598	4.813	2.257
33.918	413.532	4.638	0.098	61.791	63.811	0.683	0.626	2.325	0.959	0.629	0.622	2.514	1.29
34.721	398.483	15.654	0.662	72.988	48.057	0.087	0.927	4.72	0.122	1.422	0.5	7.888	0.297
54.219	262.949	17.608	0.846	71.789	35.496	0.406	0.933	3.767	0.955	0.516	0.858	9.17	3.046
38.752	282.874	31.901	0.179	44.957	90.118	0.366	0.964	6.896	0.999	1.184	0.766	9.637	3.738
79.836	519.34	3.189	0.463	66.497	13.086	0.703	0.894	3.552	0.211	0.47	0.721	0.74	2.593
51.207	295.769	32.965	0.437	79.458	20.737	0.626	0.029	1.146	0.126	0.569	0.449	8.583	2.482
67.263	657.077	4.255	0.525	55.644	6.909	0.802	0.372	2.344	0.481	0.172	0.111	0.593	3.217
36.555	706.751	23.862	0.271	88.488	54.558	0.686	0.023	0.565	0.372	0.086	0.222	5.947	3.017
2.414	190.084	28.712	0.377	35.957	42.473	0.546	0.753	0.448	0.571	0.668	0.183	6.722	0.478
55.245	637.746	20.755	0.412	14.866	88.076	0.699	0.841	5.919	0.619	0.231	0.162	5.917	1.405
80.633	702.023	2.189	0.596	86.209	67.519	0.756	0.265	4.12	0.253	0.523	0.904	2.691	4.509
97.522	769.84	43.093	0.619	81.912	97.58	0.404	0.88	7.027	0.386	0.734	0.335	7.531	2.586
83.679	530.23	0.967	0.003	13.813	0.812	0.397	0.026	5.477	0.273	0.485	0.492	7.817	3.551
16.846	336.978	47.097	0.46	66.497	65.108	0.921	0.153	0.751	0.076	0.384	0.905	6.671	0.487
86.114	631.707	55.051	0.854	97.009	37.483	0.384	0.958	2.893	0.821	0.081	0.809	3.56	1.435
90.884	339.379	25.413	0.097	88.562	12.818	0.752	0.839	6.831	0.981	1.013	0.794	9.763	2.077
32.176	636.435	2.324	0.454	68.316	94.733	0.3	0.27	7.399	0.235	1.273	0.879	3.885	0.919
11.567	736.897	45.319	0.551	4.843	19.324	0.444	0.38	6.883	0.02	0.707	0.609	8.324	0.903
3.369	110.214	31.588	0.966	0.821	2.277	0.903	0.467	6.123	0.284	1.364	0.653	4.601	2.474
68.63	288.814	7.876	0.464	47.304	30.045	0.581	0.574	0.308	0.358	1.464	0.746	1.949	2.539
8.988	318.613	1.377	0.659	1.26	26.377	0.699	0.786	0.84	0.855	0.362	0.51	1.502	2.477
55.046	388.484	20.457	0.771	19.285	19.895	0.44	0.136	4.814	0.761	1.097	0.439	2.655	1.354
38.856	215.527	34.185	0.544	95.202	77.483	0.783	0.869	2.921	0.7	1.274	0.449	0.944	3.878
1.306	297.773	21.09	0.782	18.458	83.23	0.022	0.59	7.03	0.885	1.35	0.136	2.272	0.65
82.815	313.49	3.385	0.239	22.773	1.709	0.087	0.363	0.115	0.91	0.807	0.105	0.382	4.392
50.24	593.765	55.591	0.333	56.261	75.387	0.281	0.657	6.28	0.824	1.115	0.064	2.731	2.228
6.616	697.989	27.227	0.23	60.393	8.167	0.836	0.172	0.325	0.419	1.197	0.206	1.755	0.319
28.071	283.963	41.236	0.786	52.544	74.911	0.344	0.226	2.933	0.212	0.04	0.39	3.143	2.394
42.274	522.879	21.702	0.531	57.509	49.87	0.042	0.384	0.03	0.838	0.663	0.52	8.572	1.206
62.951	654.503	14.912	0.118	63.146	38.05	0.569	0.081	0.253	0.23	0.846	0.034	3.579	4.919
64.147	547.877	15.136	0.202	40.254	68.459	0.763	0.585	2.45	0.886	0.877	0.416	9.459	0.043
61.644	18.513	33.607	0.969	10.031	39.982	0.434	0.484	6.287	0.997	0.58	0.093	9.778	3.228
43.593	458.454	14.628	0.434	97.937	44.353	0.424	0.477	0.173	0.186	1.219	0.321	7.973	3.453
91.357	288.863	10.765	0.766	90.902	2.89	0.657	0.139	1.05	0.267	0.391	0.185	1.866	4.606
66.402	579.533	29.232	0.023	46.806	76.937	0.2	0.578	5.895	0.935	0.854	0.478	1.949	4.683
38.755	801.917	29.597	0.697	10.175	62.014	0.79	0.456	2.426	0.149	1.056	0.833	9.803	4.278
21.747	803.377	22.138	0.222	70.321	66.54	0.023	0.347	2.891	0.512	0.85	0.882	6.756	2.201
45.039	319.653	30.996	0.863	58.626	79.519	0.838	0.273	2.799	0.927	0.497	0.46	4.895	2.244
91.119	656.582	52.799	0.21	79.052	93.475	0.79	0.657	5.995	0.105	0.026	0.856	6.857	1.377
56.731	507.682	28.861	0.093	37.083	45.222	0.435	0.638	0.927	0.991	0.601	0.858	6.72	1.589
43.199	540.081	46.692	0.988	29.023	2.24	0.433	0.96	3.973	0.504	0.414	0.051	0.244	4.425
99.268	443.381	33.901	0.241	33.161	65.035	0.842	0.714	0.85	0.657	0.047	0.057	4.225	4.083
38.511	809.144	43.798	0.457	96.652	13.138	0.302	0.243	4.792	0.022	1.12	0.242	1.923	2.368
86.843	469.789	28.701	0.011	81.143	95.273	0.663	0.914	5.127	0.262	1.175	0.703	5.023	2.966
28.37	720.017	32.643	0.861	44.749	11.884	0.436	0.722	6.253	0.617	0.374	0.884	6.801	0.612
40.074	593.394	47.537	0.929	26.872	95.999	0.808	0.562	4.409	0.577	0.391	0.327	4.244	4.463
58.55	489.936	4.607	0.903	39.149	22.803	0.354	0.572	0.329	0.355	0.121	0.518	0.557	4.727
5.017	111.427	32.451	0.853	43.892	11.933	0.027	0.483	0.191	0.347	0.452	0.439	9.786	4.428
21.986	403.433	28.633	0.679	2.35	64.94	0.681	0.826	0.114	0.002	0.551	0.517	0.308	3.514
65.777	650.914	20.14	0.787	66.68	7.596	0.382	0.382	5.934	0.831	0.266	0.3	0.983	0.19
8.866	353.487	18.099	0.354	31.291	36.079	0.737	0.017	0.623	0.408	0.964	0.781	6.622	0.353
30.586	223.918	38.759	0.527	84.552	46.834	0.46	0.512	2.119	0.652	0.45	0.715	8.541	0.821
39.354	711.082	47.192	0.241	73.858	79.235	0.93	0.406	1.151	0.998	0.696	0.681	5.79	4.447
60.573	151.275	38.765	0.358	37.541	78.219	0.096	0.365	4.116	0.211	0.277	0.264	1.505	2.259
96.487	805.778	19.378	0.87	65.117	72.161	0.907	0.742	4.435	0.846	0.021	0.229	7.532	3.926
13.633	525.874	43.643	0.313	36.216	29.334	0.951	0.806	3.88	0.53	0.236	0.232	8.252	2.606
66.774	82.914	6.039	0.821	82.281	55.803	0.659	0.66	6.449	0.991	0.788	0.892	9.741	1.044
5.838	38.339	2.696	0.95	53.465	87.451	0.686	0.57	0.967	0.735	0.678	0.308	9.166	3.221
6.421	86.429	2.777	0.615	99.448	94.284	0.644	0.09	7.187	0.615	1.197	0.178	9.704	3.941
61.641	246.268	57.205	0.94	69.951	13.715	0.674	0.263	3.595	0.662	0.342	0.814	5.202	3.362
44.172	740.61	45.582	0.091	21.906	49.815	0.297	0.609	4.728	0.893	0.745	0.867	1.72	2.875
44.737	4.183	28.947	0.51	59.169	65.703	0.515	0.293	2.319	0.307	0.938	0.212	5.075	0.956
70.379	728.878	13.289	0.382	67.348	73.363	0.433	0.615	4.143	0.568	0.171	0.992	5.439	4.502
45.973	337.374	46.844	0.622	34.822	50.768	0.981	0.406	3.437	0.292	0.728	0.734	0.594	0.033
8.081	527.879	46.548	0.098	50.649	68.322	0.877	0.629	6.839	0.05	1.455	0.175	8.785	3.824
65.777	766.35	16.174	0.294	15.555	63.573	0.73	0.077	2.29	0.136	1.326	0.616	1.054	2.151
78.549	397.27	21.807	0.703	32.267	92.438	0.586	0.165	4.209	0.837	0.076	0.222	5.295	3.026
78.906	652.077	48.92	0.376	52.077	36.934	0.155	0.762	6.664	0.243	0.419	0.443	9.696	0.451
23.09	668.907	22.741	0.474	20.069	35.334	0.383	0.431	6.828	0.841	0.813	0.663	9.315	2.651
20.93	764.321	4.464	0.877	72.079	19.028	0.347	0.409	3.502	0.061	1.499	0.857	4.413	1.249
87.747	275.943	53.699	0.939	83.398	57.573	0.636	0.914	3.958	0.483	0.177	0.708	5.003	1.505
1.767	424.051	0.595	0.362	91.494	44.09	0.351	0.382	6.473	0.094	0.168	0.371	7.331	0.168
79.916	374.277	32.81	0.517	58.754	14.942	0.585	0.63	5.085	0.752	0.173	0.698	7.791	0.628
43.968	682.891	57.404	0.535	79.156	50.584	0.888	0.634	1.104	0.445	0.825	0.387	9.856	3.166
28.928	522.236	9.9	0.262	10.926	30.842	0.049	0.764	2.756	0.447	0.336	0.951	1.002	1.492
74.844	250.97	13.989	0.555	8.133	83.154	0.599	0.275	1.582	0.444	1.247	0.939	7.527	3.118
88.168	724.744	25.534	0.303	74.624	33.058	0.62	0.572	3.773	0.22	1.393	0.734	7.099	2.665
84.603	418.061	43.463	0.522	43.754	54.595	0.739	0.104	4.899	0.782	1.429	0.178	8.828	0.544
67.287	548.843	30.187	0.946	51.814	50.981	0.758	0.003	1.072	0.342	0.306	0.523	3.649	0.467
9.668	132.044	44.124	0.52	67.544	4.559	0.309	0.04	2.221	0.66	0.245	0.457	0.135	3.154
42.018	116.971	3.169	0.493	91.791	88.403	0.125	0.56	1.054	0.008	0.903	0.258	9.912	0.821
24.061	270.647	23.785	0.288	81.262	34.739	0.892	0.106	5.109	0.685	0.698	0.022	1.616	3.825
17.951	410.462	57.52	0.849	46.678	57.378	0.578	0.65	2.852	0.119	0.667	0.801	2.165	4.729
34.315	681.406	32.956	0.57	37.556	88.83	0.159	0.471	1.442	0.019	1.461	0.051	2.243	0.991
86.779	456.622	17.02	0.984	87.658	93.396	0.187	0.16	6.83	0.406	1.447	0.63	5.718	1.624
87.768	715.958	2.857	0.148	66.753	41.89	0.215	0.6	1.095	0.411	1.222	0.122	2.517	4.935
70.544	785.136	53.384	0.517	98.459	83.01	0.018	0.371	1.565	0.123	0.93	0.801	0.385	1.485
32.325	446.573	21.156	0.088	74.841	30.238	0.789	0.43	2.937	0.65	0.266	0.278	7.176	3.566
64.65	706.404	19.658	0.057	45.796	35.542	0.899	0.709	1.485	0.039	1.442	0.862	5.053	1.087
20.673	369.154	49.262	0.454	38.823	52.449	0.912	0.295	6.064	0.565	0.911	0.901	3.383	2.844
25.593	258.247	3.147	0.801	73.446	31.941	0.525	0.381	0.765	0.59	0.127	0.401	7.368	0.278
45.9	508.499	49.475	0.303	84.274	66.842	0.19	0.759	5.276	0.175	1.036	0.589	8.913	0.374
67.632	218.572	48.301	0.19	90.286	99.96	0.797	0.715	2.868	0.556	0.616	0.852	7.508	3.843
40.953	282.106	23.12	0.789	59.075	63.262	0.329	0.084	4.561	0.164	0.273	0.407	5.858	1.801
96.033	376.084	20.973	0.399	35.337	7.019	0.685	0.247	3.797	0.1	1.411	0.724	1.935	1.424
83.963	371.035	1.595	0.284	79.312	59.862	0.215	0.508	3.731	0.466	0.515	0.295	4.725	3.792
75.848	624.356	43.494	0.184	17.121	43.651	0.97	0.28	5.493	0.981	1.344	0.116	5.061	0.294
37.596	403.928	37.521	0.217	80.374	31.3	0.764	0.394	0.801	0.689	0.084	0.247	7.62	0.508
76.815	144.865	53.433	0.225	52.904	3.403	0.431	0.981	0.994	0.032	0.491	0.977	5.196	1.602
25.736	372.124	50.614	0.456	21.464	75.643	0.103	0.272	7.121	0.424	0.231	0.187	3.85	2.93
9.281	324.405	17.733	0.753	88.333	62.172	0.107	0.222	2.198	0.022	0.866	0.546	7.314	3.181
27.635	396.033	50.215	0.125	27.061	36.167	0.431	0.456	7.13	0.305	0.937	0.444	2.941	3.029
35.875	175.159	31.528	0.022	71.935	33.515	0.762	0.342	1.479	0.535	1.415	0.511	0.124	4.256
60.454	300.842	0.394	0.399	66.973	73.257	0.424	0.916	3.34	0.17	1.295	0.477	5.008	3.037
71.181	360.491	58.181	0.253	4.376	39.293	0.283	0.034	2.247	0.098	0.29	0.222	0.174	2.488
38.49	366.506	12.972	0.677	40.168	93.579	0.242	0.044	5.664	0.89	0.4	0.114	2.871	4.705
29.447	580.424	30.342	0.107	92.05	99.078	0.029	0.746	2.935	0.062	0.536	0.392	2.245	4.978
53.832	531.765	44.575	0.216	98.853	50.896	0.36	0.456	5.998	0.58	0.232	0.202	0.591	5
11.136	303.095	37.864	0.683	20.548	20.31	0.749	0.348	1.101	0.382	0.074	0.816	4.565	0.083
31.211	737.837	55.289	0.426	90.799	97.958	0.56	0.71	2.406	0.038	0.778	0.392	5.367	3.861
94.967	663.71	25.534	0.675	39.027	75.845	0.304	0.704	6.441	0.992	0.17	0.268	0.505	4.507
81.909	227.16	34.07	0.27	72.427	54.201	0.718	0.397	3.335	0.542	0.663	0.762	0.305	1.953
86.038	501.965	20.026	0.631	22.88	99.619	0.514	0.06	3.351	0.635	0.389	0.61	6.715	2.999
30.1	57.198	29.075	0.103	14.826	22.257	0.574	0.032	4.388	0.685	0.695	0.496	0.674	2.586
24.595	722.492	6.314	0.552	73.275	26.649	0.872	0.167	7.246	0.366	0.271	0.802	2.374	4.519
22.91	540.031	15.921	0.535	52.437	99.606	0.586	0.295	1.845	0.869	0.979	0.734	2.122	2.547
46.992	688.807	29.573	0.314	29.307	63.118	0.997	0.766	1.547	0.105	0.048	0.668	6.591	1.763
74.453	506.569	51.786	0.117	71.981	53.127	0.465	0.939	1.619	0.526	0.004	0.333	2.278	2.365
72.585	217.953	34.167	0.809	25.031	8.399	0.365	0.716	1.081	0.28	1.158	0.461	2.249	3.849
47.74	69.598	34.656	0.381	69.897	15.842	0.04	0.828	0.769	0.25	1.349	0.633	3.304	2.891
30.369	735.56	56.27	0.374	31.611	76.208	0.54	0.668	4.9	0.291	0.418	0.19	6.038	2.684
57.955	456.993	54.16	0.808	82.482	89.55	0.004	0.603	1.922	0.859	0.237	0.572	8.727	2.85
99.509	748.752	46.581	0.149	96.973	88.644	0.589	0.98	4.382	0.955	0.092	0.941	7.221	0.318
99.725	234.462	38.342	0.043	76.785	56.774	0.805	0.161	7.385	0.167	0.676	0.764	9.357	1.718
81.036	46.036	43.996	0.573	43.818	57.851	0.046	0.614	5.6	0.831	0.486	0.575	3.193	0.499
71.441	45.417	30.037	0.967	44.328	83.096	0.751	0.964	5.408	0.038	0.092	0.569	6.654	4.538
6.552	776.696	15.403	0.46	24.812	37.327	0.556	0.201	0.505	0.02	1.248	0.009	9.272	0.802
4.251	515.776	41.249	0.58	26.725	88.58	0.275	0.881	4.264	0.157	1.363	0.829	3.698	0.781
85.974	573.049	10.466	0.064	72.677	31.407	0.54	0.41	6.728	0.315	0.001	0.233	4.723	0.288
14.557	739.892	14.8	0.662	84.405	47.893	0.502	0.402	4.182	0.168	1.193	0.064	0.298	3.656
62.984	276.315	19.03	0.456	36.567	9.375	0.762	0.344	5.335	0.044	0.887	0.036	7.954	4.717
98.901	424.818	4.799	0.582	59.774	4.535	0.806	0.285	0.922	0.364	1.494	0.435	5.86	0.039
46.355	206.469	51.733	0.374	75.814	92.877	0.925	0.08	7.004	0.285	1.371	0.669	2.465	0.063
92.035	540.823	49.394	0.91	46.458	18.458	0.147	0.587	6.545	0.216	1.094	0.052	7.845	0.021
79.87	634.009	57.752	0.8	1.025	83.728	0.242	0.666	6.851	0.836	0.262	0.016	2.621	3.566
24.714	312.475	8.928	0.43	19.404	70.437	0.675	0.307	6.025	0.741	1.291	0.177	1.043	4.636
66.243	178.179	15.729	0.766	23.24	87.13	0.716	0.222	6.345	0.228	0.222	0.875	6.019	2.935
60.109	658.636	56.769	0.211	69.158	83.486	0.592	0.044	6.247	0.177	0.782	0.73	9.894	1.156
33.256	126.178	11.765	0.617	6.146	74.407	0.431	0.141	2.05	0.557	0.57	0.338	8.28	1.702
69.24	32.423	55.411	0.367	79.882	53.795	0.629	0.854	0.085	0.852	0.459	0.435	8.826	3.229
85.974	252.777	39.688	0.138	27.766	32.752	0.032	0.107	2.472	0.811	0.308	0.557	7.863	0.269
38.82	173.229	7.768	0.484	57.289	73.76	0.899	0.467	1.1	0.472	0.64	0.935	0.366	3.454
89.853	309.629	51.328	0.815	57.945	79.351	0.359	0.661	5.805	0.169	0.982	0.107	4.107	0.978
1.935	552.209	15.317	0.182	12.082	39.979	0.409	0.847	7.306	0.647	1.276	0.547	3.854	4.678
38.447	483.872	55.124	0.106	60.005	86.206	0.638	0.697	5.059	0.173	0.68	0.241	2.545	4.736
55.699	192.955	3.198	0.436	99.24	32.286	0.31	0.301	3.984	0.212	0.122	0.972	5.171	3.656
38.389	134.247	37.939	0.098	40.504	82.488	0.223	0.401	0.035	0.252	0.559	0.281	8.708	4.421
92.587	224.487	22.484	0.771	65.938	88.369	0.179	0.734	1.508	0.138	0.031	0.522	6.305	2.642
56.346	336.211	55.382	0.438	13.581	85.794	0.295	0.223	0.143	0.53	1.294	0.763	6.526	4.651
36.567	506.989	48.874	0.895	33.918	44.761	0.294	0.632	0.542	0.505	0.62	0.243	8.933	1.443
79.778	410.487	26.633	0.104	27.772	74.819	0.851	0.272	5.3	0.721	1.094	0.411	1.184	1.597
53.356	545.13	24.483	0.371	97.583	31.687	0.242	0.768	7.303	0.367	1.189	0.935	4.959	0.099
8.487	166.62	9.741	0.483	36.14	66.207	0.224	0.479	3.789	0.886	0.478	0.206	0.228	3.533
9.009	515.875	50.695	0.133	20.2	58.544	0.29	0.921	6.625	0.444	1.251	0.578	5.101	1.4
79.165	307.55	48.161	0.549	87.716	10.022	0.104	0.854	3.155	0.479	1.184	0.273	2.049	0.829
95.111	133.999	53.479	0.735	19.382	71.624	0.967	0.82	3.939	0.584	0.864	0.171	0.677	3.337
93.39	729.249	18.676	0.767	91.812	84.152	0.954	0.502	2.743	0.129	0.427	0.793	8.847	1.261
34.175	411.032	46.661	0.715	12.027	68.2	0.299	0.599	7.27	0.947	0.559	0.679	9.75	0.161
33.027	404.72	20.68	0.805	69.491	60.305	0.738	0.728	3.908	0.523	1.068	0.153	3.087	0.908
38.6	686.183	48.469	0.041	0.916	73.858	0.331	0.021	0.488	0.035	0.987	0.672	3.101	2.432
68.172	21.706	14.359	0.396	70.748	45.766	0.33	0.779	3.559	0.294	0.151	0.771	3.505	0.76
32.521	600.645	2.42	0.912	92.318	95.801	0.966	0.068	5.264	0.096	1.352	0.584	4.383	1.984
54.46	459.988	10.461	0.796	14.243	88.015	0.76	0.603	3.112	0.557	1.039	0.099	0.181	2.463
71.172	385.811	11.021	0.804	99.057	15.625	0.969	0.003	2.299	0.267	0.759	0.338	8.386	2.761
40.98	168.774	21.186	0.434	11.35	76.403	0.975	0.644	2.924	0.269	1.051	0.828	9.292	1.599
19.129	218.374	27.571	0.192	68.764	44.05	0.334	0.132	6.091	0.133	0.177	0.547	8.053	3.57
29.713	741.08	10.644	0.646	80.181	98.755	0.811	0.147	1.413	0.62	0.975	0.878	8.211	1.653
89.587	151.844	46.256	0.588	45.302	88.983	0.156	0.027	4.884	0.357	1.257	0.751	0.789	4.559
4.962	140.41	40.342	0.907	50.816	23.417	0.976	0.023	3.185	0.737	0.033	0.064	1.765	4.43
14.216	11.905	39.223	0.832	84.707	50.417	0.904	0.39	2.306	0.775	0.651	0.262	4.111	1.384
49.168	760.36	57.758	0.951	22.495	91.525	0.602	0.931	3.618	0.778	0.271	0.962	2.051	1.325
19.63	641.36	50.85	0.784	68.435	12.778	0.616	0.775	5.169	0.971	1.302	0.357	5.908	0.075
42	788.675	32.96	0.585	69.64	32.615	0.082	0.181	5.793	0.619	1.345	0.042	8.469	2.658
44.459	715.537	30.103	0.192	48.131	20.316	0.167	0.622	1.635	0.995	0.639	0.804	1.896	2.269
65.841	203.548	35.081	0.12	18.842	71.584	0.944	0.392	6.576	0.396	1.246	0.297	2.747	2.294
53.081	781.101	40.283	0.239	80.679	56.645	0.567	0.09	1.268	0.66	0.947	0.289	8.399	0.34
74.273	432.713	26.245	0.216	45.668	88.916	0.194	0.622	1.653	0.817	1.054	0.972	7.042	0.251
0.775	581.489	27.763	0.651	31.977	67.586	0.265	0.707	4.348	0.93	0.013	0.234	8.684	0.626
84.561	759.816	42.622	0.652	80.905	41.621	0.391	0.218	4.251	0.037	0.298	0.141	2.936	4.915
92.682	83.483	36.838	0.031	5.42	29.948	0.908	0.446	0.717	0.298	1.191	0.96	1.98	1.089
91.818	177.634	36.841	0.342	83.37	61.934	0.42	0.811	3.63	0.52	0.836	0.537	6.454	2.105
68.178	205.825	1.872	0.771	48.875	40.257	0.932	0.089	4.201	0.078	1.484	0.234	2.191	2.963
34.925	666.754	22.53	0.789	42.738	36.876	0.037	0.063	4.584	0.508	1.363	0.763	0.56	3.587
45.778	108.778	30.394	0.145	74.722	38.923	0.96	0.426	0.822	0.067	1.288	0.108	4.526	4.864
34.19	440.46	15.896	0.375	33.912	47.063	0.499	0.863	5.17	0.871	0.49	0.397	2.967	0.861
93.298	481.1	6.528	0.703	53.377	59.844	0.379	0.334	0.993	0.43	0.219	0.711	8.973	3.061
31.187	142.637	59.892	0.426	66.509	19.831	0.494	0.999	4.002	0.085	1.479	0.274	4.951	4.363
57.176	29.923	13.895	0.36	74.599	65.126	0.653	0.993	6.066	0.905	0.249	0.423	6.08	3.83
54.326	569.584	50.253	0.079	71.688	42.659	0.838	0.855	0.292	0.266	0.368	0.917	7.354	1.581
5.255	189.589	34.323	0.36	74.895	52.187	0.272	0.811	1.542	0.693	0.757	0.752	8.997	3.568
72.155	598.071	47.782	0.704	56.212	0.095	0.583	0.611	4.193	0.456	0.991	0.368	4.329	3.295
21.9	315.421	5.339	0.105	66.362	68.258	0.582	0.83	1.217	0.8	0.902	0.439	2.585	0.333
42.784	62.718	3.896	0.116	42.909	54.042	0.988	0.93	1.421	0.067	0.629	0.129	4.956	3.195
55.477	155.928	49.162	0.408	34.413	98.09	0.459	0.015	4.611	0.277	1.434	0.854	1.733	2.283
84.28	389.548	16.429	0.176	20.038	95.105	0.765	0.138	2.003	0.406	0.208	0.271	8.805	0.708
68.459	565.772	58.155	0.579	61.992	66.561	0.827	0.536	5.095	0.871	0.625	0.829	3.149	4.736
40.449	293.096	34.482	0.812	51.897	64.821	0.8	0.835	2.805	0.015	1.49	0.475	5.131	3.121
92.056	197.113	34.702	0.585	48.109	81.722	0.613	0.579	6.598	0.178	1.314	0.825	4.056	3.926
61.019	15.791	55.455	0.962	72.011	97.281	0.857	0.575	7.053	0.776	0.545	0.661	7.921	4.018
53.246	652.374	51.79	0.913	81.793	97.858	0.95	0.956	3.632	0.604	0.094	0.76	3.663	2.561
17.844	382.767	28.699	0.807	0.702	66.253	0.065	0.052	5.999	0.125	0.396	0.354	1.661	3.968
34.33	655.245	45.225	0.396	71.017	65.096	0.429	0.493	1.029	0.434	1.36	0.264	5.27	0.659
1.617	54.03	48.698	0.797	13.474	63.247	0.045	0.127	2.953	0.727	0.455	0.849	6.811	4.288
56.688	115.758	44.621	0.651	72.35	14.389	0.066	0.43	7.18	0.183	0.683	0.473	4.573	0.467
49.162	731.65	51.515	0.722	47.658	85.253	0.919	0.188	2.643	0.328	0.794	0.01	0.675	3.715
63.289	427.714	35.79	0.706	83.859	66.552	0.554	0.574	1.148	0.296	0.82	0.028	9.588	2.157
2.441	682.297	11.212	0.377	85.128	90.753	0.737	0.943	4.215	0.85	1.198	0.002	0.031	4.15
21.787	106.155	20.704	0.334	12.998	14.579	0.407	0.231	0.713	0.297	0.839	0.744	5.624	3.104
59.16	541.195	33.105	0.537	0.497	1.617	0.781	0.768	1.03	0.67	1.402	0.784	7.661	3.296
93.393	36.557	58.703	0.263	76.162	71.538	0.881	0.703	6.161	0.782	1.078	0.595	1.351	3.492
3.943	683.485	47.519	0.912	30.146	98.895	0.293	0.512	4.718	0.138	0.738	0.69	7.14	2.261
25.666	389.647	52.545	0.475	88.888	64.797	0.275	0.992	1.869	0.349	1.079	0.371	5.401	0.353
71.01	408.878	8.256	0.796	9.696	95.181	0.119	0.093	6.693	0.323	0.187	0.27	0.117	2.975
41.481	29.329	2.94	0.687	28.791	53.703	0.389	0.874	0.416	0.757	1.437	0.717	3.326	1.631
46.446	721.601	0.478	0.284	59.117	77.319	0.141	0.645	7.343	0.356	1.323	0.532	9.064	1.959
24.744	569.683	11.49	0.695	58.757	14.335	0.796	0.385	2.974	0.451	0.945	0.352	8.452	2.017
33.277	387.469	32.368	0.324	77.596	13.428	0.816	0.322	5.985	0.201	1.433	0.405	7.411	1.428
58.403	9.083	3.737	0.95	49.025	34.489	0.16	0.583	3.581	0.206	0.58	0.292	3.372	3.806
37.831	676.382	30.617	0.734	57.302	19.953	0.34	0.445	5.634	0.854	0.036	0.23	9.336	4.248
64.174	479.962	28.042	0.304	95.578	56.642	0.373	0.846	4.502	0.138	0.524	0.912	7.832	4.455
54.106	529.512	8.444	0.599	49.004	0.293	0.421	0.428	5.412	0.465	0.099	0.016	4.408	3.938
38.908	751.426	38.756	0.884	61.272	59.31	0.752	0.579	6.107	0.856	0.195	0.83	9.806	3.564
86.27	692.42	34.535	0.461	24.94	8.972	0.095	0.163	2.095	0.328	1.372	0.769	9.261	2.8
92.16	788.106	53.367	0.116	28.162	39.97	0.26	0.618	6.123	0.184	0.417	0.03	5.862	1.228
20.768	800.036	49.724	0.441	98.849	76.672	0.07	0.187	3.174	0.689	0.878	0.865	0.435	3.609
75.542	107.615	18.116	0.744	6.613	18.455	0.568	0.523	3.025	0.795	0.483	0.454	0.768	2.754
1.096	595.077	42.516	0.059	91.18	64.556	0.27	0.36	1.483	0.589	0.136	0.064	1.064	1.104
69.79	388.311	24.417	0.772	61.892	80.599	0.148	0.9	5.261	0.44	0.734	0.623	0.933	2.258
32.673	78.286	51.84	0.167	82.54	13.33	0.349	0.856	5.67	0.975	1.127	0.716	0.132	1.996
72.066	561.243	25.078	0.362	54.241	90.872	0.385	0.57	5.38	0.25	0.554	0.812	7.906	0.245
15.015	30.493	44.194	0.185	92.267	26.102	0.425	0.27	3.702	0.848	0.699	0.833	8.091	4.44
16.98	543.843	4.321	0.351	6.641	81.658	0.171	0.38	4.344	0.094	0.5	0.047	3.145	3.548
25.996	52.496	59.414	0.88	64.626	86.85	0.888	0.702	2.936	0.798	1.097	0.468	7.771	3.074
82.104	483.65	33.993	0.912	77.914	38.874	0.697	0.424	2.336	0.182	0.932	0.824	9.683	0.656
30.674	469.789	1.894	0.375	54.598	80.52	0.416	0.774	2.166	0.562	1.427	0.985	6.126	1.812
85.22	191.94	59.835	0.558	90.088	10.804	0.253	0.936	1.659	0.26	1.07	0.067	6.62	1.99
18.033	752.737	41.031	0.03	91.437	59.145	0.968	0.026	0.773	0.862	0.625	0.859	1.581	1.939
88.601	743.505	22.735	0.837	0.623	32.023	0.031	0.88	0.762	0.849	0.152	0.667	4.635	3.877
44.804	80.464	1.013	0.404	73.324	3.186	0.073	0.894	4.731	0.367	1.312	0.293	4.879	0.52
97.635	482.264	27.758	0.262	84.463	39.778	0.177	0.782	4.494	0.306	1.41	0.952	1.273	2.293
49.388	13.514	57.254	0.929	23.252	71.313	0.909	0.849	1.01	0.739	0.722	0.81	9.668	2.155
89.715	337.226	46.332	0.949	60.518	28.15	0.886	0.394	2.841	0.996	0.696	0.899	9.876	3.657
53.017	448.009	36.64	0.103	27.027	27.284	0	0.21	0.56	0.126	1.117	0.644	3.717	3.503
47.13	528.572	12.531	0.671	24.952	98.999	0.312	0.841	1.971	0.824	0.864	0.859	1.883	0.559
52.15	642.87	35.819	0.35	91.705	92.291	0.545	0.911	5.187	0.59	0.718	0.898	4.071	3.14
6.79	530.577	48.572	0.244	1.23	89.81	0.459	0.708	3.495	0.832	1.239	0.135	5.171	1.054
88.391	740.783	46.011	0.039	19.218	7.004	0.036	0.105	2.535	0.64	0.567	0.639	0.689	2.134
93.106	11.36	26.283	0.921	47.761	50.331	0.378	0.634	3.76	0.647	0.255	0.152	7.249	1.543
22.181	282.676	18.671	0.882	97.971	13.086	0.536	0.143	0.595	0.734	0.395	0.03	4.53	1.523
80.035	99.571	58.743	0.463	39.787	64.147	0.805	0.064	3.177	0.443	0.944	0.173	7.891	1.013
96.973	734.422	46.108	0.958	87.17	90.393	0.379	0.25	6.062	0.022	1.399	0.833	8.927	4.6
47.472	343.884	33.687	0.361	26.09	31.153	0.166	0.45	7.094	0.823	0.433	0.814	7.265	4.123
23.615	177.585	34.931	0.197	17.429	27.1	0.832	0.262	3.939	0.355	0.768	0.816	8.519	2.848
67.483	349.576	10.036	0.926	15.128	4.425	0.602	0.039	5.328	0.799	0.3	0.99	9.154	2.861
3.317	454.345	25.673	0.408	68.767	67.333	0.938	0.229	1.395	0.299	1.301	0.381	9.457	2.538
90.521	574.286	13.324	0.325	32.051	72.811	0.629	0.1	5.738	0.949	1.141	0.622	0.71	2.019
3.711	538.15	44.302	0.871	26.386	87.213	0.036	0.654	1.598	0.121	0.951	0.691	9.114	2.551
12.952	67.841	6.834	0.674	70.47	61.223	0.159	0.527	1.541	0.018	0.214	0.495	6.473	3.002
69.198	9.925	51.165	0.437	68.029	8.408	0.925	0.712	0.323	0.254	0.551	0.396	4.509	1.085
7.312	12.053	37.481	0.652	2.68	46.635	0.229	0.017	0.858	0.774	0.78	0.214	1.583	4.28
46.193	62.322	5.336	0.94	16.48	80.264	0.978	0.19	4.208	0.002	1.266	0.317	7.256	2.617
98.538	710.562	37.404	0.45	72.533	21.516	0.833	0.904	3.735	0.034	0.369	0.466	3.22	0.59
98.575	355.343	55.833	0.78	9.818	60.152	0.217	0.087	4.343	0.038	0.397	0.77	0.374	4.981
85.214	507.583	42.08	0.752	38.227	40.602	0.966	0.989	7.453	0.474	1.469	0.738	6.775	2.586
41.166	552.431	32.918	0.82	12.43	9.543	0.259	0.148	2.071	0.07	1.027	0.28	9.97	2.802
47.301	357.496	19.141	0.545	20.853	23.734	0.52	0.906	6.383	0.333	0.064	0.56	0.222	4.458
92.026	440.411	11.556	0.437	24.506	12.403	0.532	0.948	2.666	0.599	1.472	0.767	3.878	0.901
63.158	97.072	8.933	0.502	10.73	19.816	0.982	0.318	1.259	0.509	0.48	0.204	2.911	4.883
99.811	129.024	39.094	0.768	58.715	25.901	0.062	0.873	1.605	0.555	1.166	0.642	1.102	2.858
91.803	790.309	13.229	0.051	50.218	26.911	0.352	0.254	5.583	0.905	1.024	0.812	9.793	2.092
3.69	407.567	12.646	0.049	53.087	3.348	0.941	0.357	2.177	0.435	0.793	0.147	1.521	3.663
73.321	138.702	51.962	0.728	11.109	73.87	0.155	0.662	2.321	0.464	0.917	0.231	5.153	2.386
91.855	309.53	22.1	0.53	90.811	98.117	0.992	0.361	4.334	0.939	0.121	0.342	6.141	4.639
74.053	550.674	55.369	0.538	79.412	62.062	0.287	0.546	3.04	0.077	0.419	0.524	7.52	3.929
3.867	621.436	10.882	0.986	13.462	77.889	0.743	0.271	5.196	0.732	0.153	0.124	5.372	1.464
65.786	620.842	49.163	0.591	12.854	4.248	0.583	0.37	0.137	0.786	0.261	0.31	5.803	4.486
34.089	720.562	37.539	0.334	56.667	63.155	0.255	0.39	3.642	0.381	0.661	0.013	7.684	0.512
92.553	767.216	39.611	0.698	9.381	43.91	0.714	0.468	1.728	0.378	0.572	0.961	2.123	3.751
0.427	509.836	51.468	0.535	18.476	64.928	0.251	0.062	4.662	0.389	0.424	0.914	4.747	2.815
56.847	90.909	52.635	0.626	80.435	54.942	0.367	0.566	6.547	0.817	0.11	0.272	5.489	3.586
7.956	223.695	56.237	0.886	3.949	46.937	0.925	0.39	3.284	0.237	1.075	0.227	3.106	1.969
62.023	662.472	2.288	0.986	23.927	71.108	0.766	0.83	3.804	0.094	1.093	0.739	8.686	3.469
22.108	789.764	28.945	0.114	86.309	89.273	0.502	0.507	2.592	0.982	0.599	0.18	7.761	0.31
91.571	27.325	37.994	0.73	0.543	39.274	0.604	0.779	1.297	0.032	0.265	0.086	4.771	4.403
34.361	121.476	3.182	0.524	98.773	96.243	0.606	0.675	5.382	0.972	0.385	0.697	1.007	4.853
1.444	607.848	42.664	0.781	96.06	93.039	0.466	0.481	2.554	0.665	1.423	0.337	5.578	3.076
16.889	81.231	52.809	0.909	33.912	83.694	0.431	0.186	1.42	0.189	0.101	0.135	1.805	3.908
61.241	95.463	45.478	0.888	64.373	66.216	0.982	0.397	3.952	0.89	0.976	0.676	8.965	4.761
83.831	648.265	2.002	0.187	91.467	12.345	0.253	0.217	1.893	0.23	0.011	0.478	7.979	0.101
16.071	180.951	47.216	0.105	53.148	71.34	0.378	0.619	1.426	0.593	0.515	0.618	0.39	4.04
68.484	25.84	21.7	0.835	94.064	16.819	0.538	0.668	4.091	0.708	0.666	0.593	7.005	3.865
66.311	330.568	54.338	0.894	78.918	19.184	0.9	0.715	7.057	0.202	0.499	0.88	4.008	2.408
50.172	200.256	39.006	0.352	95.062	27.064	0.448	0.602	7.285	0.36	0.066	0.696	2.277	1.412
88.977	171.67	14.72	0.434	3.992	14.313	0.921	0.536	6.946	0.994	0.653	0.778	5.176	1.93
84.17	180.307	36.164	0.244	46.669	2.475	0.59	0.409	2.501	0.204	0.334	0.754	1.737	0.985
65.487	743.406	42.577	0.876	35.563	90.542	0.512	0.883	4.253	0.421	1.291	0.237	6.158	4.896
65.722	674.946	31.577	0.604	92.096	11.808	0.897	0.346	1.397	0.16	1.19	0.827	5.946	3.741
47.819	47.249	8.653	0.62	80.92	12.275	0.99	0.321	6.06	0.48	0.625	0.622	6.325	1.552
56.981	46.11	8.706	0.264	4.956	6.095	0.363	0.756	5.158	0.307	1.36	0.994	4.256	4.339
1.566	604.358	53.827	0.885	13.996	24.854	0.592	0.504	5.738	0.767	1.473	0.732	3.371	2.044
86.309	798.773	55.159	0.98	35.353	60.256	0.439	0.19	0.235	0.144	1.106	0.068	1.965	4.031
22.428	633.267	53.941	0.472	0.04	52.022	0.052	0.564	2.204	0.5	0.247	0.584	9.382	0.374
55.492	48.882	41.144	0.193	47.194	13.822	0.988	0.972	1.155	0.203	0.583	0.446	9.5	4.116
44.673	67.247	3.18	0.341	49.605	74.102	0.652	0.195	4.766	0.582	1.413	0.183	1.135	3.018
24.079	278.691	32.987	0.763	58.174	35.279	0.35	0.579	3.664	0.09	1.316	0.827	7.971	3.095
58.831	276.364	24.875	0.016	92.828	38.524	0.371	0.579	0.644	0.815	1.469	0.377	4.113	3.524
44.224	175.159	48.039	0.851	34.498	79.931	0.905	0.685	1.343	0.839	0.552	0.657	5.126	4.749
43.477	711.033	4.079	0.615	42.47	17.884	0.182	0.859	5.094	0.832	0.53	0.392	0.601	2.569
56.307	711.082	23.342	0.862	59.975	20.783	0.216	0.935	0.257	0.16	1.104	0.863	3.134	0.033
5.329	734.694	21.318	0.96	12.058	1.968	0.51	0.188	2.39	0.249	1.04	0.701	0.143	1.141
87.86	245.203	16.101	0.286	5.445	18.198	0.973	0.665	1.277	0.288	0.954	0.091	5.858	0.984
25.071	361.852	47.766	0.522	36.091	51.823	0.458	0.983	5.555	0.155	0.701	0.758	1.806	3.445
88.29	130.757	48.304	0.452	82.574	69.015	0.155	0.911	3.258	0.382	0.279	0.107	9.734	3.117
36.326	517.855	19.603	0.419	65.343	18.287	0.777	0.591	2.219	0.392	0.481	0.905	8.471	1.364
42.369	529.76	38.64	0.752	88.046	52.855	0.76	0.337	6.827	0.283	1.146	0.777	0.186	2.054
34.086	671.036	57.507	0.017	43.959	97.241	0.791	0.719	6.676	0.369	0.354	0.465	9.806	4.52
98.477	385.935	58.635	0.014	42.958	84.021	0.685	0.269	5.421	0.757	1.316	0.696	6.006	3.529
29.402	32.745	15.44	0.4	79.284	21.256	0.768	0.353	5.119	0.38	1.336	0.011	9.177	4.732
86.181	201.37	14.372	0.36	19.709	94.705	0.547	0.941	4.545	0.472	0.331	0.865	8.505	1.587
51.711	102.715	49.378	0.867	52.113	35.249	0.645	0.036	3.016	0.833	0.124	0.933	6.53	1.668
43.956	702.048	59.119	0.45	38.148	31.883	0.996	0.543	6.686	0.792	0.83	0.25	1.826	0.869
61.394	312.475	45.494	0.103	47.45	34.373	0.656	0.049	4.185	0.448	0.945	0.997	0.629	3.284
94.494	437.911	10.347	0.31	15.891	58.077	0.072	0.733	2.652	0.416	0.677	0.383	6.727	3.438
85.189	539.388	41.362	0.582	75.784	18.394	0.522	0.729	3.637	0.584	1.177	0.678	6.18	0.906
54.405	675.243	28.655	0.407	87.732	18.308	0.929	0.139	2.437	0.716	0.047	0.931	3.78	1.84
39.015	219.908	44.491	0.554	65.246	0.534	0.395	0.578	1.779	0.374	0.22	0.767	0.514	0.14
9.915	748.233	37.9	0.106	77.935	84.256	0.558	0.151	2.252	0.86	1.439	0.971	4.455	1.074
68.471	158.502	42.752	0.386	98.282	62.938	0.016	0.564	6.897	0.643	0.553	0.231	6.96	0.855
92.657	657.027	19.592	0.488	29.716	24.229	0.426	0.033	3.833	0.191	0.196	0.295	1.2	1.008
29.679	666.705	4.891	0.614	4.81	37.727	0.482	0.706	1.991	0.496	1.153	0.692	3.989	2.835
12.482	203.424	1.275	0.67	80.847	86.917	0.036	0.334	2.143	0.315	1.348	0.875	1.767	0.692
64.632	788.923	5.673	0.516	70.223	74.966	0.951	0.332	1.966	0.402	0.661	0.279	6.986	4.025
9.98	62.198	10.516	0.489	35.343	40.059	0.744	0.718	0.428	0.775	0.491	0.501	9.71	0.049
8.142	464.221	35.863	0.88	33.128	98.788	0.446	0.836	3.698	0.449	1.055	0.139	9.283	1.199
42.228	253.643	8.387	0.747	31.55	85.311	0.518	0.913	1.815	0.472	0.356	0.981	3.673	0.7
10.639	778.156	10.732	0.617	97.241	13.355	0.008	0.111	5.758	0.5	1.245	0.689	7.149	3.98
74.221	215.008	17.072	0.329	58.48	89.178	0.211	0.563	4.086	0.918	0.635	0.869	3.862	4.398
84.597	456.993	8.318	0.526	26.374	63.43	0.708	0.569	4.773	0.278	0.243	0.895	6.041	3.062
77.425	538.967	2.702	0.52	38.304	40.757	0.028	0.472	1.015	0.49	0.002	0.177	6.313	2.742
95.172	767.637	28.401	0.527	94.29	42.857	0.736	0.496	5.175	0.086	1.481	0.553	8.78	2.9
98.907	100.611	35.03	0.828	85.156	81.32	0.798	0.233	1.904	0.799	1.499	0.353	5.416	3.678
29.817	555.228	3.323	0.6	83.697	40.577	0.981	0.057	1.739	0.082	0.171	0.89	6.751	3.554
21.604	594.161	46.077	0.837	81.82	62.059	0.043	0.595	5.476	0.681	0.955	0.81	3.956	1.908
10.01	707.147	8.294	0.226	34.681	80.261	0.372	0.093	0.868	0.883	0.014	0.939	8.9	1.574
51.479	557.629	20.037	0.977	98.996	86.462	0.304	0.333	2.145	0.746	1.424	0.939	8.818	4.853
63.03	640.147	50.215	0.82	93.545	9.22	0.852	0.711	2.913	0.852	1.234	0.118	6.529	1.297
2.503	478.155	31.537	0.951	28.831	95.52	0.357	0.894	7.168	0.631	0.04	0.533	0.862	1.289
65.773	95.562	58.126	0.234	71.987	86.911	0.359	0.058	7.405	0.966	1.085	0.469	0.888	1.355
68.722	412.789	18.484	0.88	28.034	69.848	0.417	0.925	0.909	0.559	1.288	0.507	0.46	4.483
18.07	501.495	11.611	0.392	55.647	75.829	0.715	0.259	1.84	0.65	1.234	0.18	1.615	2.259
36.018	251.812	35.759	0.189	78.634	65.13	0.918	0.932	1.193	0.28	0.281	0.315	7.067	3.538
12.442	54.501	23.981	0.232	62.868	10.599	0.975	0.951	3.539	0.633	1.084	0.416	3.368	0.109
57.552	93.829	53.715	0.003	88.635	78.762	0.445	0.081	1.02	0.484	0.788	0.19	3.265	3.997
53.529	49.229	22.312	0.888	11.798	76.522	0.703	0.719	4.054	0.795	0.736	0.336	1.86	4.561
58.379	255.5	30.194	0.448	83.245	78.594	0.646	0.443	0.168	0.996	0.266	0.906	2.163	4.581
55.47	568.965	34.319	0.204	69.082	30.024	0.986	0.7	2.486	0.312	1.145	0.447	5.132	1.696
9.302	276.513	2.026	0.889	92.08	21.696	0.995	0.128	0.871	0.144	0.589	0.753	3.166	4.39
22.407	635.271	58.507	0.708	88.537	2.081	0.781	0.299	1.486	0.201	1.307	0.486	7.538	0.002
79.55	488.773	40.598	0.926	31.861	64.788	0.791	0.76	3.216	0.176	0.374	0.517	6.12	2.156
7.956	422.64	58.915	0.853	66.637	4.889	0.718	0.943	3.396	0.879	0.642	0.688	8.91	0.996
5.585	558.322	23.063	0.011	29.514	30.525	0.379	0.729	2.215	0.197	0.267	0.033	9.045	4.253
67.028	617.773	4.587	0.163	4.855	73.937	0.652	0.755	2.536	0.537	1.361	0.98	5.776	0.606
61.092	232.234	14.068	0.001	40.175	58.3	0.835	0.854	0.42	0.406	1.174	0.022	1.226	4.306
69.658	460.904	45.135	0.61	40.367	84.817	0.458	0.544	1.423	0.315	0.698	0.254	1.805	4.035
43.892	313.762	38.413	0.899	0.803	46.297	0.029	0.48	7.124	0.998	0.728	0.965	2.689	2.536
54.732	601.809	54.435	0.71	48.137	49.26	0.63	0.253	4.627	0.35	1.103	0.66	6.939	0.951
71.538	268.84	3.193	0.653	35.185	96.649	0.49	0.885	7.35	0.703	0.023	0.446	4.207	0.515
73.299	678.09	3.24	0.978	91.925	80.129	0.595	0.549	5.086	0.092	1.062	0.912	5.191	0.22
61.043	235.105	23.43	0.213	2.973	19.303	0.707	0.151	0.606	0.058	1.012	0.229	0.331	4.956
20.032	134.42	53.543	0.368	71.288	83.279	0.149	0.248	2.282	0.819	0.308	0.051	6.258	4.572
22.44	734.892	46.452	0.344	76.171	45.845	0.81	0.684	0.522	0.88	0.176	0.025	2.576	0.612
88.955	683.139	42.547	0.519	39.424	47.746	0.403	0.375	5.824	0.206	1.468	0.023	1.904	1.229
82.614	225.502	26.254	0.905	43.849	64.022	0.78	0.252	1.627	0.575	1.153	0.044	2.333	0.45
28.831	477.685	19.636	0.842	14.359	26.942	0.046	0.422	0.019	0.294	0.412	0.097	1.032	0.225
38.218	201.741	54.367	0.761	2.399	19.871	0.959	0.065	3.403	0.564	0.957	0.62	4.288	4.132
27.024	528.225	30.245	0.263	36.778	95.163	0.867	0.509	5.928	0.258	1.33	0.422	3.53	3.587
76.461	258.692	58.489	0.14	96.509	59.563	0.357	0.066	6.495	0.815	1.035	0.146	2.579	1.591
30.338	102.838	28.022	0.402	3.674	88.079	0.288	0.213	3.113	0.271	0.649	0.355	8.701	1.271
62.886	372.99	40.888	0.321	48.244	9.766	0.655	0.363	6.312	0.887	1.262	0.764	4.762	0.252
30.5	100.586	15.134	0.798	90.896	55.77	0.474	0.492	4.768	0.489	1.386	0.4	5.598	4.445
38.478	682.99	31.92	0.119	60.186	36.271	0.556	0.806	4.871	0.631	0.888	0.481	4.129	0.353
12.305	774.047	18.766	0.021	31.62	34.123	0.294	0.959	0.519	0.963	1.232	0.044	6.117	3.995
56.865	100.512	49.165	0.854	16.263	87.869	0.831	0.13	7.332	0.4	1.48	0.134	0.319	1
97.079	549.734	7.638	0.859	4.868	38.578	0.358	0.483	4.491	0.179	1.15	0.429	3.504	2.611
88.705	473.601	5.792	0.471	43.236	39.039	0.685	0.061	4.864	0.893	0.877	0.636	2.72	3.158
25.214	321.187	52.715	0.838	70.244	64.608	0.51	0.192	3.007	0.124	0.291	0.87	5.317	3.1
86.926	135.41	51.182	0.367	48.979	2.899	0.536	0.365	0.098	0.224	0.097	0.703	2.117	2.853
21.809	273.815	18.339	0.654	25.242	5.469	0.715	0.175	2.605	0.309	0.283	0.808	6.96	4.353
5.905	454.395	18.744	0.364	33.811	8.057	0.626	0.177	7.468	0.127	0.929	0.553	4.646	1.583
91.031	513.524	12.937	0.447	21.744	31.474	0.388	0.121	0.803	0.284	0.575	0.018	6.113	0.204
62.432	695.465	10.684	0.294	89.831	31.501	0.617	0.214	0.561	0.978	0.039	0.391	9.635	4.416
0.867	290.967	26.723	0.754	21.519	79.119	0.888	0.337	2.622	0.901	0.738	0.857	5.8	1.01
78.756	260.994	9.943	0.992	73.843	67.537	0.192	0.734	1.807	0.115	1.233	0.542	0.605	2.658
62.133	456.647	58.864	0.057	59.017	35.386	0.436	0.817	1.287	0.04	0.632	0.23	0.808	3.574
20.997	288.739	28.756	0.132	74.093	1.816	0.2	0.514	6.085	0.519	0.063	0.456	7.764	0.31
87.085	165.383	2.132	0.789	76.019	34.709	0.043	0.787	2.696	0.936	1.288	0.848	4.942	2.941
1.743	120.906	3.878	0.597	1.965	63.073	0.75	0.78	3.931	0.771	0.083	0.137	2.066	0.144
46.104	680.268	49.414	0.054	59.349	76.125	0.484	0.152	3.535	0.579	1.467	0.363	1.357	4.918
16.688	583.32	41.227	0.885	40.248	54.796	0.519	0.122	1.502	0.01	1.226	0.444	6.585	3.943
37.849	125.262	8.737	0.752	12.201	78.552	0.818	0.05	0.9	0.26	0.806	0.299	1.318	1.841
93.957	278.196	42.989	0.679	81.042	38.276	0.877	0.963	0.653	0.048	1.494	0.822	1.705	0.708
61.94	504.787	22.704	0.996	84.433	85.211	0.827	0.006	2.761	0.068	0.403	0.343	4.278	1.487
13.868	621.362	7.624	0.209	2.515	58.791	0.104	0.405	2.971	0.365	0.733	0.947	7.873	4.308
46.043	274.013	36.33	0.19	39.625	66.753	0.87	0.497	7.095	0.381	0.395	0.813	0.601	0.959
68.783	217.062	42.575	0.551	75.829	91.278	0.344	0.241	1.141	0.173	0.736	0.152	4.505	1.388
43.315	66.628	8.609	0.568	9.738	18.903	0.403	0.784	1.459	0.082	0.133	0.921	3.634	4.293
39.866	576.934	0.837	0.667	75.124	43.126	0.876	0.817	6.751	0.593	0.224	0.972	7.414	4.483
94.595	367.05	8.948	0.061	43.574	67.052	0.727	0.25	2.535	0.565	1.231	0.098	6.518	0.25
32.786	243.991	12.511	0.902	96.521	1.721	0.205	0.3	5.279	0.98	0.747	0.308	1.049	2.278
54.588	133.777	1.337	0.533	56.502	39.647	0.662	0.775	0.279	0.725	0.197	0.125	7.391	0.698
99.521	788.65	56.8	0.003	88.98	66.231	0.172	0.96	6.252	0.069	0.777	0.195	7.172	1.962
25.263	787.636	33.227	0.536	97.592	16.926	0.834	0.622	2.157	0.135	0.233	0.337	0.579	0.984
41.755	283.542	39.932	0.505	73.705	68.96	0.263	0.358	1.502	0.633	0.561	0.622	9.584	0.808
35.078	548.001	48.876	0.205	29.298	64.132	0.275	0.368	5.443	0.587	0.368	0.836	7.469	2.18
4.791	46.234	33.678	0.843	91.33	83.944	0.231	0.035	4.477	0.275	1.189	0.875	6.395	3.497
62.374	83.83	18.068	0.527	26.966	81.127	0.216	0.378	3.201	0.39	1.413	0.558	5.026	1.854
92.129	69.772	57.272	0.759	80.398	51.9	0.709	0.494	5.608	0.513	1.197	0.082	8.424	1.556
37.321	157.562	26.053	0.486	12.455	6.073	0.349	0.684	3.249	0.209	1.185	0.366	8.794	0.539
22.538	759.742	0.119	0.718	69.076	33.665	0.174	0.1	5.199	0.031	0.32	0.725	5.701	4.592
81.988	243.397	47.945	0.234	1.325	61.748	0.663	0.607	5.099	0.03	0.017	0.162	6.823	1.109
75.881	454.32	50.277	0.178	66.762	51.335	0.209	0.176	5.779	0.55	0.167	0.375	5.242	2.97
74.892	699.103	8.382	0.982	28.373	91.867	0.303	0.625	5.95	0.211	1.103	0.478	7.668	3.339
93.545	659.675	21.504	0.834	86.331	99.954	0.016	0.021	0.002	0.749	0.565	0.499	3.214	1.324
67.244	470.185	41.263	0.472	84.436	63.967	0.83	0.469	4.307	0.509	0.819	0.27	5.484	1.741
77.032	280.844	10.078	0.533	23.173	25.227	0.211	0.129	5.288	0.788	0.534	0.48	4.82	4.934
45.39	460.706	33.161	0.244	10.862	77.181	0.052	0.899	7.073	0.723	1.022	0.718	4.774	1.852
26.014	554.535	43.888	0.472	76.855	77.166	0.725	0.546	2.03	0.751	1.224	0.603	6.821	4.614
40.464	371.456	16.061	0.08	19.388	70.568	0.171	0.618	6.483	0.227	0.68	0.032	2.568	4.263
37.858	712.245	43.903	0.75	37.202	77.621	0.771	0.202	5.633	0.457	1.182	0.351	1.818	3.559
44.301	460.632	44.965	0.661	96.673	42.68	0.666	0.028	2.95	0.297	0.647	0.496	3.106	2.296
16.572	494.787	4.977	0.449	82.022	94.833	0.876	0.392	1.061	0.166	1.344	0.482	1.598	4.647
12.613	618.342	34.621	0.174	77.242	28.367	0.111	0.564	4.708	0.94	1.217	0.573	5.65	4.103
72.976	106.081	8.534	0.273	60.189	11.85	0.667	0.401	1.577	0.334	0.235	0.721	0.126	2.123
35.243	52.347	12.412	0.023	88.287	96.982	0.154	0.887	1.032	0.939	0.439	0.806	6.176	3.648
1.926	82.172	31.533	0.529	74.889	21.317	0.92	0.748	3.267	0.455	0.813	0.095	6.475	0.558
40.785	91.676	8.946	0.543	47.258	99.71	0.359	0.767	3.648	0.332	1.209	0.715	4.561	3.151
59.389	245.797	41.393	0.004	48.988	88.598	0.082	0.731	3.335	0.682	0.775	0.55	5.361	4.558
92.34	635.445	53.023	0.315	91.15	64.919	0.532	0.803	6.77	0.428	1.125	0.991	6.765	2.808
94.348	415.512	12.282	0.191	61.052	11.438	0.605	0.127	0.256	0.078	1.256	0.228	9.204	3.071
34.321	283.987	59.183	0.958	96.893	82.098	0.771	0.743	0.85	0.121	0.093	0.138	2.751	2.488
80.639	535.057	32.931	0.504	98.569	79.47	0.645	0.009	7.391	0.537	1.305	0.163	2.071	0.391
80.236	59.946	12.844	0.74	78.42	89.346	0.833	0.73	7.105	0.574	1.018	0.469	1.567	0.394
4.028	702.865	26.239	0.672	96.866	13.663	0.582	0.932	0.78	0.351	0.037	0.953	3.691	0.219
0.186	560.277	46.425	0.676	79.595	49.12	0.664	0.957	5.075	0.632	1.151	0.144	1.536	0.821
53.191	151.597	15.394	0.599	31.025	56.703	0.103	0.305	6.17	0.633	0.612	0.594	2.206	2.549
87.484	458.751	18.253	0.522	86.398	24.47	0.206	0.56	2.383	0.572	1.103	0.818	2.023	2.964
1.511	7.623	15.282	0.678	15.659	2.493	0.716	0.682	7.191	0.006	1.402	0.001	8.748	3.832
68.221	725.734	52.351	0.926	18.641	15.806	0.998	0.789	2.855	0.217	0.762	0.668	0.087	0.677
13.157	177.535	51.845	0.053	56.685	9.653	0.416	0.171	3.061	0.741	0.956	0.179	6.425	1.926
78.835	741.822	6.109	0.521	93.735	48.994	0.775	0.068	7.221	0.103	0.164	0.123	6.648	4.921
23.252	402.914	0.753	0.682	2.64	51.668	0.148	0.276	2.521	0.506	0.57	0.327	2.341	1.919
86.908	180.06	6.979	0.651	45.009	81.5	0.317	0.356	5.687	0.46	0.318	0.692	8.943	1.854
91.519	560.847	39.961	0.461	72.887	28.611	0.538	0.297	3.027	0.707	0.259	0.921	4.793	0.135
82.122	541.195	49.777	0.177	87.545	77.032	0.398	0.549	4.631	0.353	0.395	0.011	5.194	0.908
73.504	103.606	13.225	0.198	8.982	13.81	0.629	0.222	2.8	0.628	0.819	0.656	0.386	4.627
30.256	374.376	56.948	0.296	17.515	53.404	0.876	0.469	6.539	0.539	0.162	0.737	9.878	4.193
55.91	145.236	55.197	0.014	16.102	46.687	0.685	0.776	5.265	0.968	0.719	0.662	8.44	4.325
75.323	628.613	27.371	0.829	69.604	95.041	1	0.663	6.454	0.586	1.259	0.249	9.919	1.959
25.581	425.511	14.872	0.958	45.848	22.156	0.165	0.215	0.444	0.353	1.348	0.294	4.153	3.907
6.488	661.111	55.637	0.917	3.314	3.934	0.832	0.498	0.591	0.681	0.172	0.56	9.923	4.18
47.179	300.397	27.269	0.306	32.997	80.297	0.362	0.614	5.684	0.826	0.509	0.598	8.736	0.496
89.477	641.632	29.615	0.934	5.634	2.863	0.617	0.531	1.885	0.445	0.564	0.338	4.318	1.187
75.704	542.779	3.894	0.381	48.903	79.971	0.491	0.992	3.363	0.598	0.991	0.975	5.354	4.572
9.043	741.426	7.642	0.385	46.825	64.956	0.939	0.447	3.877	0.097	0.832	0.743	2.367	2.423
88.757	114.174	34.788	0.823	86.041	58.895	0.929	0.649	5.651	0.268	0.498	0.155	5.548	4.203
92.996	226.715	53.629	0.216	70.965	86.978	0.825	0.594	7.155	0.627	1.498	0.002	4.593	2.3
52.458	648.488	40.3	0.251	53.957	53.276	0.425	0.861	3.11	0.815	0.544	0.028	2.964	1.875
0.635	611.536	28.989	0.989	5.316	12.07	0.62	0.999	7.258	0.308	0.908	0.302	2.536	1.523
97.037	710.315	11.996	0.281	59.349	84.625	0.989	0.533	4.768	0.599	0.156	0.77	1.144	0.06
73.089	380.118	19.951	0.277	95.523	4.08	0.694	0.292	5.649	0.091	1.104	0.969	4.198	1.72
35.087	466.126	22.307	0.004	74.371	32.545	0.614	0.8	1.705	0.987	0.788	0.652	0.843	3.285
70.94	668.907	35.017	0.196	79.177	42.076	0.847	0.82	1.894	0.277	0.59	0.993	1.176	1.38
70.821	165.086	32.368	0.468	80.313	12.449	0.379	0.944	4.146	0.69	1.063	0.603	1.303	3.941
79.864	551.59	39.583	0.705	61.44	3.204	0.941	0.07	6.521	0.458	0.926	0.958	6.76	2.582
83.67	740.709	33.103	0.531	20.847	78.948	0.716	0.558	5.484	0.063	1.477	0.575	0.228	4.604
58.516	178.971	58.135	0.857	15.058	96.71	0.726	0.91	6.134	0.238	0.209	0.465	3.238	1.464
88.04	641.385	23.091	0.737	22.697	91.43	0.051	0.656	5.415	0.103	1.207	0.715	0.194	4.306
48.75	457.439	47.661	0.205	56.267	64.388	0.42	0.764	3.594	0.75	0.318	0.284	7.69	1.401
34.346	334.157	6.827	0.911	54.225	20.798	0.543	0.632	3.082	0.348	1.349	0.879	6.137	3.091
77.63	7.673	26.915	0.648	9.992	35.807	0.185	0.273	5.002	0.641	0.383	0.907	4.899	2.075
87.759	292.526	15.137	0.823	6.79	57.735	0.611	0.667	1.96	0.882	1.474	0.734	0.583	1.537
66.869	545.551	51.048	0.79	34.996	82.067	0.622	0.874	2.598	0.142	1.149	0.97	9.802	0.694
62.722	608.764	13.654	0.97	11.905	15.824	0.202	0.556	0.916	0.894	1.465	0.27	1.777	2.736
40.593	521.246	28.743	0.018	94.598	12.986	0.694	0.688	2.195	0.116	1.206	0.362	6.602	4.133
65.734	475.532	23.038	0.121	62.27	20.081	0.811	0.992	0.108	0.297	0.023	0.547	5.947	1.693
98.972	326.707	46.401	0.554	94.015	71.368	0.324	0.783	3.535	0.861	0.875	0.795	3.243	3.317
68.538	802.337	32.929	0.071	98.541	44.881	0.751	0.389	5.764	0.41	1.401	0.578	9.991	4.356
16.199	558.174	7.558	0.422	23.524	57.024	0.39	0.87	5.77	0.853	0.337	0.351	4.96	4.523
61.507	15.147	58.855	0.1	69.359	28.138	0.77	0.32	6.764	0.31	0.447	0.06	6.027	3.605
38.575	680.144	15.72	0.071	10.065	25.321	0.06	0.428	1.227	0.908	1.241	0.159	5.057	1.822
84.762	133.9	34.039	0.061	81.591	52.733	0.426	0.813	5.315	0.734	1.114	0.769	5.827	0.662
14.966	540.328	38.931	0.139	51.259	11.991	0.554	0.793	4.937	0.324	1.107	0.967	1.304	1.526
65.276	570.202	34.698	0.995	43.965	64.58	0.199	0.164	6.208	0.055	0.408	0.525	2.42	0.702
99.921	426.748	16.273	0.936	47.398	1.227	0.56	0.468	3.338	0.744	0.559	0.198	8.686	3.599
64.229	75.687	14.256	0.749	82.427	1.535	0.946	0.753	1.29	0.391	1.012	0.244	9.271	3.944
41.716	219.067	13.974	0.432	21.372	39.32	0.801	0.462	6.634	0.729	0.486	0.097	9.716	2.374
22.568	520.478	58.287	0.437	82.357	51.402	0.422	0.669	5.068	0.107	0.158	0.509	5.736	1.481
16.37	576.662	51.651	0.499	86.2	64.202	0.816	0.484	1.421	0.608	1.336	0.027	8.73	0.097
46.937	632.697	32.94	0.853	3.51	52.638	0.94	0.918	3.499	0.268	1.035	0.711	2.234	1.549
6.195	610.942	54.386	0.345	47.42	34.91	0.936	0.911	1.804	0.093	1.033	0.929	2.342	2.447
64.949	615.223	35.581	0.184	31.056	11.118	0.468	0.741	3.171	0.826	0.627	0.995	0.909	0.022
60.884	56.431	40.941	0.303	75.43	66.097	0.93	0.222	6.778	0.615	1.204	0.548	1.267	0.892
61.132	286.215	11.41	0.805	82.385	42.311	0.024	0.174	1.929	0.943	0.286	0.417	8.828	1.796
32.31	619.134	9.965	0.923	13.501	64.394	0.836	0.719	5.045	0.412	0.193	0.398	4.802	3.164
44.768	422.862	45.364	0.6	97.54	73.452	0.019	0.64	6.781	0.549	0.485	0.677	2.214	0.466
54.183	378.089	52.964	0.265	63.21	87.906	0.406	0.441	4.19	0.296	0.406	0.695	5.061	0.89
61.309	741.624	58.119	0.316	13.007	67.089	0.559	0.147	5.248	0.692	1.015	0.002	3.007	0.48
56.621	328.266	21.134	0.121	72.756	69.68	0.308	0.803	0.054	0.744	1.025	0.724	9.514	3.074
2.182	713.211	39.651	0.042	67.394	68.175	0.485	0.699	1.949	0.923	0.868	0.96	4.554	1.844
76.226	621.832	42.157	0.142	7.871	23.746	0.029	0.364	2.816	0.733	1.317	0.56	3.947	1.454
56.252	184.094	8.034	0.125	25.12	44.249	0.625	0.981	5.308	0.714	0.496	0.782	2.638	0.64
56.74	657.596	17.628	0.195	71.749	49.94	0.292	0.797	2.047	0.676	0.758	0.705	9.737	4.198
42.512	544.09	34.678	0.817	43.535	94.705	0.004	0.336	4.457	0.148	0.178	0.709	2.571	2.185
46.663	194.688	33.339	0.295	22.794	34.608	0.008	0.288	7.291	0.941	0.228	0.268	5.737	3.716
30.229	513.375	16.268	0.826	62.23	63.17	0.237	0.631	1.029	0.595	0.109	0.724	4.059	0.724
0.198	6.262	15.839	0.855	79.022	70.107	0.34	0.775	2.058	0.046	1.247	0.918	2.148	3.147
52.062	128.133	6.613	0.849	73.119	9.07	0.636	0.994	6.589	0.426	1.134	0.269	4.164	3.289
89.825	469.245	51.962	0.292	58.153	49.898	0.514	0.379	5.835	0.668	0.89	0.037	7.932	4.88
10.508	95.685	54.547	0.171	48.869	93.094	0.332	0.624	1.249	0.546	0.148	0.893	6.182	3.824
54.491	283.567	46.326	0.951	45.842	0.049	0.769	0.616	4.307	0.348	0.715	0.488	0.774	4.046
30.567	685.193	56.531	0.736	77.789	18.912	0.53	0.185	4.731	0.377	0.486	0.799	9.958	0.08
49.916	56.357	26.824	0.385	72.704	45.003	0.294	0.168	0.922	0.251	0.54	0.319	5.559	0.772
84.24	748.356	30.542	0.782	87.719	62.966	0.574	0.666	4.924	0.459	0.682	0.672	8.22	3.132
48.83	250.079	13.438	0.995	77.306	37.529	0.39	0.778	4.046	0.711	0.376	0.567	0.074	2.792
68.346	190.43	58.767	0.328	52.843	27.079	0.364	0.279	3.005	0.724	0.083	0.434	5.286	0.957
72.045	768.132	42.232	0.382	98.746	72.958	0.497	0.803	6.791	0.697	0.398	0.417	1.465	0.446
17.908	494.787	59.227	0.651	77.242	78.997	0.484	0.034	5.772	0.285	0.99	0.515	0.079	1.27
28.33	727.368	59.144	0.268	41.926	18.085	0.226	0.775	4.566	0.864	0.308	0.203	0.004	4.683
46.318	554.56	17.442	0.505	51.012	14.502	0.808	0.208	4.445	0.017	0.698	0.323	6.269	3.02
14.673	372.074	26.184	0.953	53.356	78.295	0.383	0.57	1.857	0.638	0.379	0.507	4.35	1.097
82.455	805.654	25.351	0.344	90.475	95.505	0.946	0.13	4.728	0.793	1.383	0.516	9.494	3.655
91.177	413.21	52.448	0.833	97.809	64.94	0.12	0.13	3.278	0.001	0.175	0.733	0.855	4.954
86.987	4.257	45.165	0.293	16.379	2.966	0.328	0.729	4.947	0.673	0.793	0.069	6.523	3.608
9.171	546.863	31.837	0.899	99.054	71.306	0.065	0.722	0.32	0.322	1.482	0.451	4.87	4.087
37.156	675.144	6.975	0.326	5.53	4.727	0.616	0.116	2.307	0.224	1.455	0.601	4.967	3.556
49.406	372.446	36.913	0.194	63.564	82.086	0.649	0.086	0.541	0.937	0.168	0.368	0.703	4.233
34.532	797.709	48.312	0.983	84.161	88.372	0.079	0.412	1.455	0.129	0.642	0.591	6.086	2.038
32.02	463.181	18.771	0.415	6.989	90.722	0.931	0.146	6.01	0.293	1.116	0.314	5.124	0.355
75.457	570.376	38.876	0.293	28.541	61.211	0.254	0.041	6.753	0.881	0.055	0.582	8.563	3.991
4.004	805.58	17.614	0.918	12.082	43.641	0.233	0.862	6.166	0.471	1.262	0.128	3.259	3.469
92.135	366.431	13.568	0.414	11.921	85.11	0.19	0.002	7.157	0.377	0.978	0.96	9.108	2.956
5.38	345.492	51.228	0.879	25.81	33.042	0.927	0.901	5.273	0.915	0.324	0.003	1.83	0.988
85.806	768.652	5.495	0.935	99.554	6.36	0.53	0.355	0.071	0.173	0.04	0.891	7.639	4.127
74.816	55.713	19.695	0.973	15.259	82.647	0.861	0.731	7.258	0.364	0.166	0.771	8.941	0.352
94.635	73.064	19.803	0.065	57.857	72.243	0.214	0.313	2.63	0.656	1.107	0.225	1.872	0.201
91.586	36.284	59.906	0.194	9.302	76.568	0.33	0.152	1.942	0.399	0.666	0.907	8.5	1.248
30.683	89.226	2.922	0.024	22.092	8.86	0.309	0.227	2.803	0.165	0.587	0.262	9.551	0.349
76.009	542.432	0.28	0.088	17.838	32.377	0.336	0.695	7.323	0.83	0.555	0.887	6.989	1.754
44.673	487.461	29.679	0.117	71.767	82.034	0.023	0.319	3.21	0.606	0.628	0.757	7.72	2.599
97.186	698.187	24.503	0.225	5.963	78.274	0.182	0.541	3.689	0.488	0.709	0.977	6.938	3.814
96.908	620.495	38.88	0.243	6.97	86.493	0.981	0.561	7.157	0.145	1.128	0.131	8.425	4.624
77.673	764.197	5.744	0.892	68.477	23.322	0.439	0.054	2.819	0.951	1.46	0.803	1.422	4.234
90.457	339.429	25.554	0.146	14.359	21.485	0.934	0.577	6.538	0.638	0.713	0.165	0.418	0.588
52.242	352.546	23.653	0.346	63.601	71.688	0.044	0.515	0.306	0.459	1.399	0.126	3.363	4.549
20.334	118.728	10.432	0.654	70.992	25.043	0.83	0.131	1.851	0.249	1.198	0.055	8.027	0.352
44.136	766.35	36.024	0.134	86.172	88.974	0.929	0.632	7.053	0.929	0.915	0.459	8.658	2.123
73.214	491.1	3.885	0.597	70.501	67.525	0.345	0.67	0.542	0.824	0.096	0.284	2.56	0.07
80.383	311.658	49.129	0.647	52.08	43.852	0.212	0.655	0.71	0.589	0.268	0.368	9.477	1.549
38.139	388.088	28.804	0.217	81.13	59.929	0.999	0.728	0.785	0.677	0.74	0.92	9.822	3.338
89.712	216.79	8.001	0.753	90.146	83.502	0.771	0.962	2.618	0.562	1.227	0.914	9.599	0.236
22.52	79.598	32.601	0.699	72.018	26.435	0.659	0.791	5.821	0.067	1.209	0.296	0.538	2.414
25.33	226.244	51.334	0.814	57.414	19.514	0.066	0.523	4.225	0.756	0.226	0.599	3.781	0.765
71.731	341.483	50.317	0.264	84.887	36.097	0.076	0.735	6.389	0.524	0.166	0.221	0.263	3.048
42.415	265.647	59.879	0.082	71.349	64.486	0.518	0.185	7.279	0.876	1.471	0.63	4.016	0.728
27.619	771.374	5.653	0.97	95.718	98.187	0.784	0.152	2.67	0.853	0.62	0.489	2.667	2.009
49.513	427.615	52.909	0.228	50.209	30.668	0.703	0.073	2.927	0.317	0.919	0.433	3.464	3.979
93.457	430.04	23.265	0.331	17.368	11.905	0.825	0.027	7.264	0.768	0.229	0.189	6.382	1.8
56.343	496.124	28.069	0.971	33.683	43.806	0.229	0.971	6.982	0.295	1.081	0.199	0.015	1.134
62.795	601.611	19.477	0.984	52.214	36.241	0.982	0.359	1.749	0.353	0.216	0.705	2.012	0.261
70.339	640.692	17.204	0.306	81.674	99.579	0.5	0.144	3.113	0.931	1.383	0.981	2.168	2.418
80.233	117.045	49.891	0.262	25.776	22.571	0.102	0.611	0.978	0.428	0.986	0.068	3.746	2.06
63.286	521.295	19.099	0.103	83.071	59.832	0.853	0.221	0.911	0.272	0.131	0.664	6.427	3.125
95.029	639.627	45.26	0.537	31.205	43.529	0.359	0.417	3.592	0.158	1.281	0.003	0.488	2.468
49.818	770.657	28.698	0.616	10.3	13.395	0.789	0.073	5.173	0.471	1.489	0	3.94	1.779
7.215	485.754	32.694	0.986	1.871	68.789	0.482	0.912	6.622	0.449	1.415	0.291	5.839	4.482
4.239	777.81	7.693	0.295	92.511	73.992	0.469	0.854	2.258	0.782	0.683	0.097	0.91	4.002
51.958	275.943	1.769	0.88	18.824	95.166	0.763	0.517	0.978	0.43	1.406	0.556	5.786	1.444
3.116	138.677	51.99	0.802	12.317	18.516	0.267	0.964	4.93	0.694	0.896	0.312	8.697	1.957
84.619	145.186	44.852	0.871	63.1	46.19	0.633	0.097	5.48	0.318	0.472	0.866	8.931	1.856
31.422	717.047	23.466	0.05	21.229	44.935	0.292	0.433	7.144	0.577	0.79	0.575	1.595	0.468
78.356	317.376	43.077	0.178	52.672	28.541	0.39	0.262	1.881	0.755	1.4	0.336	7.701	4.334
41.682	58.51	6.479	0.843	79.077	12.769	0.324	0.63	0.739	0.818	1.02	0.886	9.502	2.245
90.838	578.296	53.644	0.066	72.97	81.262	0.962	0.366	6.938	0.969	1.147	0.729	1.496	1.628
21.418	298.937	57.805	0.159	16.065	83.316	0.859	0.937	0.334	0.62	0.536	0.231	5.072	1.713
59.169	228.67	5.153	0.838	30.18	91.443	0.856	0.485	1.977	0.469	0.114	0.595	5.412	1.497
16.575	452.217	23.572	0.681	54.454	63.601	0.936	0.756	1.876	0.656	1.232	0.513	6.966	0.297
4.981	175.382	56.662	0.739	41.301	89.288	0.57	0.596	5.474	0.98	0.294	0.374	2.25	2.136
90.078	555.971	52.902	0.618	73.189	40.37	0.289	0.442	2.703	0.597	1.21	0.52	8.541	1.324
37.321	597.255	46.44	0.876	35.923	88.775	0.038	0.33	4.464	0.748	0.87	0.692	2.283	3.882
77.599	262.974	2.978	0.759	15.436	30.345	0.272	0.299	0.045	0.486	0.775	0.454	1.1	0.635
91.937	396.528	39.937	0.609	94.995	20.042	0.046	0.258	3.353	0.619	0.312	0.501	5.857	0.218
49.809	211.394	4.867	0.653	88.324	33.442	0.03	0.004	4.095	0.915	0.466	0.361	8.935	0.075
4.331	403.433	45.927	0.971	3.497	18.58	0.452	0.728	1.153	0.234	1.392	0.282	9.748	2.792
13.892	473.576	15.513	0.474	48.991	18.741	0.685	0.67	4.519	0.281	0.647	0.993	5.912	0.972
43.11	61.678	37.455	0.684	59.92	6.763	0.123	0.005	7.371	0.754	1.449	0.008	0.374	0.362
99.884	339.552	2.724	0.129	73.54	61.498	0.005	0.516	4.017	0.094	0.603	0.319	6.827	4.112
91.955	172.412	33.878	0.361	77.587	37.91	0.457	0.947	5.09	0.489	1.432	0.41	6.834	3.449
91.607	23.562	8.746	0.108	28.336	45.772	0.23	0.717	5.233	0.487	0.415	0.282	7.074	2.145
25.95	400.909	1.381	0.613	44.584	84.091	0.744	0.837	1.773	0.166	0.282	0.072	5.507	3.042
90.347	264.905	55.08	0.12	68.804	13.84	0.549	0.831	3.825	0.959	1.292	0.467	7.935	0.575
42.863	591.116	59.049	0.252	91.858	49.211	0.056	0.357	3.667	0.049	0	0.539	6.9	1.269
54.222	465.73	2.79	0.244	41.78	43.01	0.378	0.051	1.866	0.975	0.711	0.391	7.972	4.926
45.39	108.135	2.491	0.551	66.164	90.558	0.556	0.263	0.699	0.29	1.181	0.622	5.715	2.396
50.209	742.862	6.501	0.939	26.362	25.105	0.052	0.918	0.336	0.532	1.39	0.102	0.037	0.173
88.62	366.308	26.952	0.873	28.297	47.853	0.588	0.076	4.983	0.363	1.378	0.031	8.141	2.236
1.257	733.283	12.798	0.213	77.187	76.547	0.071	0.734	0.708	0.357	0.378	0.971	4.439	4.506
70.309	597.304	49.964	0.955	9.534	21.296	0.363	0.34	2.255	0.923	0.287	0.976	7.25	0.913
20.527	52.075	55.607	0.379	96.097	79.659	0.721	0.349	4.535	0.037	0.682	0.956	8.11	3.766
12.949	749.841	13.71	0.854	73.635	21.403	0.083	0.646	1.423	0.399	0.333	0.135	9.42	1.306
[truncated: 10,499 more rows]
